# Supplementary material for: Bayesian model and selection signature analyses reveal risk factors for canine atopic dermatitis
Source: Commun Biol. 2022 Dec 8;5:1348. doi: 10.1038/s42003-022-04279-8 (PMC9731970; doi:10.1038/s42003-022-04279-8)
Supplement: Supplementary file 4 — Supplementary Data 1 [file 42003_2022_4279_MOESM4_ESM.xlsx]

## Sheet: Supplementary Data 1
Supplementary Data 1
Breed	Variant ID	Chr	cf3.1 pos	A1	A2	Effect size run 1	Effect size run 2	Effect size run 3	Effect size run 4	Effect size run 5	Effect size average across 5 runs	phyloP	In canine atac_seq peak cf3.1	Variant hg38 liftover chr	Variant hg38 liftover pos	hg38 GeneHancer chr	hg38 GeneHancer start	hg38 GeneHancer stop	hg38 GeneHancer ID
LR	BICF2G630347384	3	68495098	T	C	0.000113	0.000105	0.000104	0.000058	0.000119	0.000100	-0.01	.	.	.	.	.	.	.
LR	BICF2S23727494	4	58135165	T	C	0.000106	0.000109	0.000096	0.000143	0.000109	0.000113	-2.72	.	5	151106267	5	151104000	151111200	GH05J151104
LR	4_63451285	4	63451285	A	T	0.000280	0.000238	0.000268	0.000294	0.000320	0.000280	-0.02	.	.	.	.	.	.	.
LR	4_63526546	4	63526546	C	G	0.000143	0.000150	0.000139	0.000131	0.000170	0.000147	-0.44	.	5	51493468	.	.	.	.
LR	BICF2S23324045	4	63526583	T	C	0.000094	0.000161	0.000103	0.000120	0.000101	0.000116	0.30	.	5	51493430	.	.	.	.
LR	TIGRP2P74583	5	77079542	G	A	0.000151	0.000135	0.000103	0.000113	0.000150	0.000130	-0.34	Adult_4SmallIntestine_peak_68148 Adult_4Stomach_peak_66851	.	.	.	.	.	.
LR	17_57677367	17	57677367	T	C	0.000126	0.000095	0.000107	0.000106	0.000111	0.000109	-0.43	.	1	147211001	.	.	.	.
LR	17_57977925	17	57977925	CAG	C	0.000156	0.000166	0.000186	0.000185	0.000157	0.000170	0.58	.	.	.	.	.	.	.
LR	17_58086317	17	58086317	C	A	0.000091	0.000134	0.000110	0.000125	0.000075	0.000107	1.68	.	1	147520642	.	.	.	.
LR	17_58151840	17	58151840	A	G	0.000163	0.000144	0.000113	0.000129	0.000113	0.000132	0.40	.	1	147587362	1	147585798	147587931	GH01J147586
LR	17_59130174	17	59130174	T	C	0.000108	0.000089	0.000110	0.000108	0.000117	0.000106	0.66	Adult_1Salivary_peak_30460 Adult_3Salivary_peak_22984 Adult_4Salivary_peak_22379 Adult_4Stomach_peak_22735 Adult_5PituitaryGland_peak_39562 Adult_5Salivary_peak_22995 Adult_6BoneMarrow_peak_7576 Adult_6PituitaryGland_peak_27583	1	149833188	1	149830199	149838201	GH01J149831
LR	17_59225133	17	59225133	G	GACTC	0.000204	0.000184	0.000165	0.000217	0.000201	0.000194	3.94	Adult_1Pancreas_peak_30710 Adult_1RightVentrical_peak_20678 Adult_1Salivary_peak_30470 Adult_3Bladder_peak_8304 Adult_3Salivary_peak_22993 Adult_4LeftAtrium_peak_14279 Adult_4Liver_peak_14899 Adult_4Salivary_peak_22387 Adult_4Stomach_peak_22750 Adult_5Pancreas_peak_22956 Adult_5PituitaryGland_peak_39574 Adult_5Salivary_peak_23006 Adult_6BoneMarrow_peak_7586 Adult_6Liver_peak_18489 Adult_6Pituitar…	1	149939487	1	149934661	149940981	GH01J149934
LR	17_59444972	17	59444972	C	T	0.000167	0.000132	0.000163	0.000116	0.000152	0.000146	-0.46	Adult_1Pancreas_peak_30730	.	.	.	.	.	.
LR	17_59446536	17	59446536	T	C	0.000129	0.000129	0.000140	0.000114	0.000153	0.000133	0.16	.	.	.	.	.	.	.
LR	17_59690319	17	59690319	T	A	0.000084	0.000116	0.000102	0.000095	0.000132	0.000106	-0.54	.	.	.	.	.	.	.
LR	21_46702815	21	46702815	T	G	-0.000174	-0.000147	-0.000145	-0.000124	-0.000206	-0.000159	-0.34	.	11	25757933	.	.	.	.
LR	26_34371008	26	34371008	T	C	-0.000091	-0.000087	-0.000139	-0.000095	-0.000110	-0.000104	0.06	.	.	.	.	.	.	.
LR	BICF2G63079212	33	20704346	G	A	-0.000127	-0.000088	-0.000108	-0.000116	-0.000077	-0.000103	-1.77	.	3	116713621	.	.	.	.
LR	TIGRP2P388667	33	21007172	C	T	0.000097	0.000150	0.000068	0.000093	0.000111	0.000104	-0.05	.	3	117048135	3	117047800	117048401	GH03J117047
LR	34_26660144	34	26660144	G	A	0.000413	0.000576	0.000446	0.000320	0.000534	0.000458	0.30	.	3	160637028	.	.	.	.
LR	36_24333961	36	24333961	T	C	0.000212	0.000258	0.000320	0.000206	0.000241	0.000247	0.30	Adult_3Pancreas_peak_53532	2	181121262	2	181120447	181121400	GH02J181120
LR	36_24355426	36	24355426	C	T	0.000220	0.000149	0.000166	0.000231	0.000269	0.000207	-0.04	.	2	181142002	2	181139433	181143499	GH02J181139
LR	BICF2P1459051	36	24490230	G	A	0.000093	0.000092	0.000116	0.000092	0.000122	0.000103	0.41	.	2	181275449	2	181275001	181276599	GH02J181275
LR	36_24493046	36	24493046	A	AT	0.000119	0.000100	0.000094	0.000075	0.000146	0.000107	0.64	.	2	181279193	.	.	.	.
LR	36_24534256	36	24534256	A	G	0.000113	0.000094	0.000134	0.000143	0.000138	0.000125	-1.13	Adult_1RightVentrical_peak_53282	2	181327607	.	.	.	.
LR	36_24619764	36	24619764	A	G	0.000156	0.000111	0.000100	0.000077	0.000142	0.000117	0.55	.	.	.	.	.	.	.
LR	36_24620382	36	24620382	T	C	0.000095	0.000155	0.000125	0.000153	0.000188	0.000143	0.55	.	.	.	.	.	.	.
LR	36_24628400	36	24628400	A	G	0.000117	0.000126	0.000081	0.000127	0.000130	0.000116	-0.32	.	2	181421977	2	181417401	181422399	GH02J181419
LR	36_24644768	36	24644768	A	G	0.000149	0.000107	0.000102	0.000170	0.000153	0.000136	0.14	Adult_1Spleen_peak_53174	2	181443678	.	.	.	.
LR	36_24774649	36	24774649	A	G	0.000087	0.000145	0.000105	0.000096	0.000105	0.000108	-2.91	Adult_6Liver_peak_46855	.	.	.	.	.	.
LR	37_27652421	37	27652421	G	T	0.000098	0.000133	0.000123	0.000158	0.000101	0.000123	-1.61	.	.	.	.	.	.	.
GR	23_8319756	23	8319756	A	G	-0.000223	-0.000194	-0.000271	-0.000194	-0.000175	-0.000211	-0.63	.	3	38591120	.	.	.	.
GR	23_8186340	23	8186340	G	T	-0.000115	-0.000169	-0.000172	-0.000133	-0.000143	-0.000146	-0.88	Adult_1Pancreas_peak_48438 Adult_1RightVentrical_peak_32532 Adult_1Salivary_peak_47070 Adult_3Pancreas_peak_33169 Adult_3Salivary_peak_35786 Adult_4LeftAtrium_peak_22448 Adult_4Pancreas_peak_39718 Adult_4Salivary_peak_34852 Adult_4SmallIntestine_peak_36963 Adult_4Stomach_peak_35993 Adult_5Pancreas_peak_35975 Adult_5PituitaryGland_peak_61817 Adult_5Salivary_peak_35697 Adult_6Liver_peak_28851 Adult…	3	38453265	3	38452749	38456801	GH03J038452
GR	23_8337238	23	8337238	A	G	-0.000116	-0.000078	-0.000173	-0.000121	-0.000091	-0.000116	-0.23	.	3	38609825	.	.	.	.
GSD	9_15502636	9	15502636	A	T	-0.000177	-0.000100	-0.000132	-0.000104	-0.000173	-0.000137	0.08	.	.	.	.	.	.	.
GSD	BICF2P939366	9	15531015	T	C	-0.000115	-0.000097	-0.000129	-0.000149	-0.000074	-0.000113	-1.51	.	17	68992415	.	.	.	.
GSD	9_15534865	9	15534865	G	A	-0.000096	-0.000115	-0.000131	-0.000190	-0.000181	-0.000143	-0.35	.	17	68996805	.	.	.	.
GSD	9_15578084	9	15578084	T	C	-0.000106	-0.000082	-0.000074	-0.000096	-0.000144	-0.000100	-0.35	.	17	69064398	.	.	.	.
GSD	9_15679029	9	15679029	TCCTCCA	T	-0.000058	-0.000105	-0.000128	-0.000104	-0.000115	-0.000102	0.08	.	.	.	.	.	.	.
GSD	9_15745494	9	15745494	T	C	-0.000112	-0.000119	-0.000065	-0.000073	-0.000147	-0.000103	0.55	.	17	69289873	.	.	.	.
GSD	9_15757026	9	15757026	C	T	-0.000102	-0.000155	-0.000085	-0.000191	-0.000081	-0.000123	0.26	.	.	.	.	.	.	.
GSD	9_15778067	9	15778067	A	G	-0.000084	-0.000069	-0.000097	-0.000163	-0.000109	-0.000105	0.01	.	17	69323608	17	69322601	69324600	GH17J069323
WHWT	10_8565303	10	8565303	T	G	-0.000126	-0.000156	-0.000219	-0.000319	-0.000200	-0.000204	0.89	.	12	66047389	12	66047143	66051154	GH12J066047
WHWT	10_8559420	10	8559420	G	A	-0.000201	-0.000188	-0.000202	-0.000185	-0.000216	-0.000198	0.28	Adult_4Stomach_peak_5393	12	66040502	.	.	.	.
WHWT	10_8553560	10	8553560	A	G	-0.000158	-0.000203	-0.000270	-0.000161	-0.000178	-0.000194	0.25	.	.	.	.	.	.	.
WHWT	10_8547557	10	8547557	A	G	-0.000174	-0.000217	-0.000194	-0.000193	-0.000173	-0.000190	-1.36	.	12	66028013	.	.	.	.
WHWT	BICF2S23752626	10	8546537	A	C	-0.000196	-0.000140	-0.000199	-0.000197	-0.000174	-0.000181	-0.04	.	12	66026103	.	.	.	.
WHWT	10_8541470	10	8541470	C	A	-0.000205	-0.000181	-0.000179	-0.000180	-0.000155	-0.000180	0.10	.	12	66021730	.	.	.	.
WHWT	10_8561832	10	8561832	C	T	-0.000133	-0.000174	-0.000215	-0.000141	-0.000225	-0.000177	-1.17	.	12	66043059	.	.	.	.
WHWT	10_8539546	10	8539546	G	C	-0.000125	-0.000191	-0.000157	-0.000266	-0.000137	-0.000175	0.04	.	12	66019917	.	.	.	.
WHWT	BICF2S23342115	10	8563467	A	G	-0.000148	-0.000172	-0.000145	-0.000089	-0.000260	-0.000163	-1.26	.	12	66045371	.	.	.	.
WHWT	15_55988962	15	55988962	C	T	0.000153	0.000137	0.000162	0.000141	0.000187	0.000156	-0.07	.	4	158945130	.	.	.	.
WHWT	15_54944096	15	54944096	A	C	0.000074	0.000120	0.000118	0.000164	0.000092	0.000114	0.10	.	4	157667031	.	.	.	.
