# Supplementary material for: Bayesian model and selection signature analyses reveal risk factors for canine atopic dermatitis
Source: Commun Biol. 2022 Dec 8;5:1348. doi: 10.1038/s42003-022-04279-8 (PMC9731970; doi:10.1038/s42003-022-04279-8)
Supplement: Supplementary file 5 — Supplementary Data 2 [file 42003_2022_4279_MOESM5_ESM.xlsx]

## Sheet: Supplementary Data 2
Supplementary Data 2
Risk index	controls	cases
3	1	0
4	3	0
4.5	1	0
5	10	1
5.5	18	4
6	27	8
6.5	22	15
7	22	24
7.5	19	27
8	12	36
8.5	6	32
9	2	20
9.5	0	7
10	0	3
11	0	1
