# Supplementary material for: Bayesian model and selection signature analyses reveal risk factors for canine atopic dermatitis
Source: Commun Biol. 2022 Dec 8;5:1348. doi: 10.1038/s42003-022-04279-8 (PMC9731970; doi:10.1038/s42003-022-04279-8)
Supplement: Supplementary file 6 — Supplementary Data 3 [file 42003_2022_4279_MOESM6_ESM.xlsx]

## Sheet: Supplementary Data 3
Supplementary Data 3
Chr	canFam3.1 variant in LD-imp pos	canFam4 variant in LD-imp pos	phyloP	In cases het & ctrls hom ref	In cases het & ctrls hom alt	Homoz. region	In canine atac-seq peak cf3.1	Variant hg38 liftOver chr	Variant hg38 liftOver pos	hg38 cCRE chr	hg38 cCRE start	hg38 cCRE stop	hg38 cCRE ID	hg38 cCRE function	hg38 GeneHancer chr	hg38 GeneHancer start	hg38 GeneHancer stop	hg38 GeneHancer ID
17	57086772	57675368	−1,155	Yes	.	.	.	1	120145642	.	.	.	.	.	.	.	.	.
17	57296351	57883862	−2,366	Yes	.	.	.	.	.	.	.	.	.	.	.	.	.	.
17	57341744	57929200	1.211	.	.	.	.	1	149018949	.	.	.	.	.	.	.	.	.
17	57677367	58344321	−0,434	Yes	.	.	.	1	147211001	.	.	.	.	.	.	.	.	.
17	57698184	58372067	0.1	In samples but not called	.	.	chr17_57698170_57698608_Adult_1LymphNode_peak_11462 chr17_57697757_57699166_Adult_1Pancreas_peak_30641 chr17_57698142_57698796_Adult_1RightVentrical_peak_20588 chr17_57697901_57698806_Adult_1Salivary_peak_30410 chr17_57698118_57698809_Adult_3Pancreas_peak_21118 chr17_57698137_57698755_Adult_3Salivary_peak_22935 chr17_57697800_57698796_Adult_4Pancreas_peak_25276 chr17_57698181_57698745_Adult_4Sali…	1	147225257	1	147225209	147225537	EH38E1382532	PLS_CTCF_bound	1	147223799	147226401	GH01J147224
17	57698655	58372538	−3,512	Yes	.	.	chr17_57697757_57699166_Adult_1Pancreas_peak_30641 chr17_57698142_57698796_Adult_1RightVentrical_peak_20588 chr17_57697901_57698806_Adult_1Salivary_peak_30410 chr17_57698317_57698757_Adult_1Spleen_peak_21077 chr17_57698118_57698809_Adult_3Pancreas_peak_21118 chr17_57698137_57698755_Adult_3Salivary_peak_22935 chr17_57697800_57698796_Adult_4Pancreas_peak_25276 chr17_57698181_57698745_Adult_4Salivar…	1	147225724	.	.	.	.	.	1	147223799	147226401	GH01J147224
17	57698720	58372603	0.136	Yes	.	.	chr17_57697757_57699166_Adult_1Pancreas_peak_30641 chr17_57698142_57698796_Adult_1RightVentrical_peak_20588 chr17_57697901_57698806_Adult_1Salivary_peak_30410 chr17_57698317_57698757_Adult_1Spleen_peak_21077 chr17_57698118_57698809_Adult_3Pancreas_peak_21118 chr17_57698137_57698755_Adult_3Salivary_peak_22935 chr17_57697800_57698796_Adult_4Pancreas_peak_25276 chr17_57698181_57698745_Adult_4Salivar…	.	.	.	.	.	.	.	.	.	.	.
17	57699481	58373364	−1,799	.	.	.	.	1	147226659	.	.	.	.	.	.	.	.	.
17	57702536	58376421	0.021	.	.	.	.	.	.	.	.	.	.	.	.	.	.	.
17	57706537	58380421	0.1	Yes	.	.	.	.	.	.	.	.	.	.	.	.	.	.
17	57707744	58381628	0.082	Yes	.	.	.	.	.	.	.	.	.	.	.	.	.	.
17	57712272	58386157	0.04	.	.	.	.	.	.	.	.	.	.	.	.	.	.	.
17	57729741	58403621	0.1	.	.	.	.	.	.	.	.	.	.	.	.	.	.	.
17	57830621	58500522	0.099	.	.	.	.	.	.	.	.	.	.	.	.	.	.	.
17	57847565	58517474	−1,866	.	.	.	.	.	.	.	.	.	.	.	.	.	.	.
17	57855595	58525504	−0,127	.	.	.	.	.	.	.	.	.	.	.	.	.	.	.
17	57858395	58528311	−0,447	.	.	.	.	.	.	.	.	.	.	.	.	.	.	.
17	57875225	58544990	−0,213	Yes	.	.	.	1	147342908	.	.	.	.	.	.	.	.	.
17	57917571	58583965	0.094	.	.	.	.	.	.	.	.	.	.	.	.	.	.	.
17	57934412	58600840	−0,693	Yes	.	.	.	.	.	.	.	.	.	.	.	.	.	.
17	57941428	58607864	0.405	.	.	.	.	.	.	.	.	.	.	.	.	.	.	.
17	57941889	58608325	−1,042	.	.	.	.	.	.	.	.	.	.	.	.	.	.	.
17	57942671	58609107	0.1	.	.	.	.	.	.	.	.	.	.	.	.	.	.	.
17	57944165	58610602	0.048	.	.	.	.	.	.	.	.	.	.	.	.	.	.	.
17	57948048	58614475	−0,770	.	.	.	.	.	.	.	.	.	.	.	.	.	.	.
17	57951732	58618419	0.1	.	.	.	.	.	.	.	.	.	.	.	.	.	.	.
17	57951825	58618512	0.1	.	.	.	.	.	.	.	.	.	.	.	.	.	.	.
17	57951980	58618659	0.476	.	.	.	.	.	.	.	.	.	.	.	.	.	.	.
17	57952722	58619401	0.04	.	.	.	.	.	.	.	.	.	.	.	.	.	.	.
17	57960785	58621144	−0,078	.	.	.	.	.	.	.	.	.	.	.	.	.	.	.
17	57961778	58622137	0.862	.	.	.	.	.	.	.	.	.	.	.	.	.	.	.
17	57962892	58623251	0.22	.	.	.	.	.	.	.	.	.	.	.	.	.	.	.
17	57964338	58624696	0.764	.	.	.	.	1	147440693	.	.	.	.	.	.	.	.	.
17	57976022	58635244	−0,093	.	.	.	.	.	.	.	.	.	.	.	.	.	.	.
17	57976069	58635291	−0,923	.	.	.	.	.	.	.	.	.	.	.	.	.	.	.
17	57976171	58635393	0.891	.	Yes	.	.	.	.	.	.	.	.	.	.	.	.	.
17	57976272	58635494	−0,060	.	.	.	.	1	147452234	.	.	.	.	.	.	.	.	.
17	57976484	58635706	−0,221	.	.	.	.	1	147452453	.	.	.	.	.	.	.	.	.
17	57976729	58635952	0.03	.	.	.	.	1	147452703	.	.	.	.	.	.	.	.	.
17	57976844	58636067	−0,232	.	.	.	.	1	147452829	.	.	.	.	.	.	.	.	.
17	57976882	58636105	0.727	.	.	.	.	1	147452869	.	.	.	.	.	.	.	.	.
17	57976953	58636176	−1,230	.	Yes	.	.	1	147452934	.	.	.	.	.	.	.	.	.
17	57976995	58636218	−0,920	.	Yes	.	.	1	147452976	.	.	.	.	.	.	.	.	.
17	57977029	58636252	−0,171	.	Yes	.	.	1	147453010	.	.	.	.	.	.	.	.	.
17	57977068	58636291	1.243	.	.	.	.	1	147453050	.	.	.	.	.	.	.	.	.
17	57977150	58636373	0.293	.	.	.	.	1	147453133	.	.	.	.	.	.	.	.	.
17	57977308	58636531	0.704	.	Yes	.	.	1	147453318	.	.	.	.	.	.	.	.	.
17	57977325	58636548	−0,072	.	Yes	.	.	1	147453335	.	.	.	.	.	.	.	.	.
17	57977389	58636612	−0,579	.	Yes	.	.	1	147453399	.	.	.	.	.	.	.	.	.
17	57977488	58636712	0.212	.	.	.	.	1	147453498	.	.	.	.	.	.	.	.	.
17	57977925	58637142	0.575	.	.	.	.	.	.	.	.	.	.	.	.	.	.	.
17	57983142	58639801	0.1	.	.	.	.	.	.	.	.	.	.	.	.	.	.	.
17	58079694	58736554	0.227	.	Yes	.	.	1	147514005	.	.	.	.	.	.	.	.	.
17	58079698	58736558	−0,154	Yes	.	.	.	1	147514009	.	.	.	.	.	.	.	.	.
17	58079778	58736638	−0,476	.	Yes	.	.	1	147514082	.	.	.	.	.	.	.	.	.
17	58081863	58738723	−0,652	Yes	.	.	.	1	147515736	1	147515443	147515789	EH38E1382643	dELS_CTCF_bound	1	147515517	147516814	GH01J147515
17	58082074	58738934	−0,649	.	Yes	.	.	1	147515946	.	.	.	.	.	1	147515517	147516814	GH01J147515
17	58086317	58742834	1.683	Yes	.	.	.	1	147520642	.	.	.	.	.	.	.	.	.
17	58086342	58742859	0.056	Yes	.	.	.	1	147520667	.	.	.	.	.	.	.	.	.
17	58086402	58742919	2.341	.	.	.	.	1	147520727	.	.	.	.	.	.	.	.	.
17	58086561	58743078	−0,008	Yes	.	.	.	1	147520886	.	.	.	.	.	.	.	.	.
17	58086712	58743229	0.316	.	.	.	.	1	147521052	.	.	.	.	.	.	.	.	.
17	58086951	58743468	0.05	.	.	.	.	1	147521298	.	.	.	.	.	.	.	.	.
17	58087112	58743629	−2,210	.	Yes	.	.	.	.	.	.	.	.	.	.	.	.	.
17	58088189	58744707	−0,229	Yes	.	.	.	1	147522260	.	.	.	.	.	.	.	.	.
17	58088341	58744859	−0,041	.	.	.	.	1	147522428	.	.	.	.	.	.	.	.	.
17	58088518	58745036	3.3	.	.	.	.	1	147522611	.	.	.	.	.	.	.	.	.
17	58088564	58745082	0.71	.	.	.	.	1	147522653	.	.	.	.	.	.	.	.	.
17	58088742	58745260	−0,249	Yes	.	.	.	.	.	.	.	.	.	.	.	.	.	.
17	58088845	58745363	−0,041	.	.	.	.	1	147522880	.	.	.	.	.	.	.	.	.
17	58089047	58745565	0.109	.	.	.	.	1	147523314	.	.	.	.	.	.	.	.	.
17	58089288	58745806	0.003	Yes	.	.	.	.	.	.	.	.	.	.	.	.	.	.
17	58089442	58745960	−2,210	Yes	.	.	.	.	.	.	.	.	.	.	.	.	.	.
17	58089611	58746135	−0,261	Yes	.	.	.	1	147523945	.	.	.	.	.	.	.	.	.
17	58089612	58746136	−1,073	Yes	.	.	.	1	147523946	.	.	.	.	.	.	.	.	.
17	58089725	58746249	−0,748	Yes	.	.	.	.	.	.	.	.	.	.	.	.	.	.
17	58089735	58746259	0.065	.	.	.	.	.	.	.	.	.	.	.	.	.	.	.
17	58090260	58746784	−1,187	Yes	.	.	.	1	147524693	.	.	.	.	.	.	.	.	.
17	58091185	58747709	0.157	Yes	.	.	.	1	147525360	.	.	.	.	.	.	.	.	.
17	58093671	58750194	0.047	.	.	.	.	.	.	.	.	.	.	.	.	.	.	.
17	58151840	58808329	0.401	.	.	.	.	1	147587362	1	147587123	147587471	EH38E1382695	dELS	1	147585798	147587931	GH01J147586
17	58199515	58854412	−1,890	Yes	.	.	.	.	.	.	.	.	.	.	.	.	.	.
17	58203956	58858853	−0,025	Yes	.	.	.	1	147638295	.	.	.	.	.	.	.	.	.
17	58203966	58858863	−0,775	Yes	.	.	.	1	147638305	.	.	.	.	.	.	.	.	.
17	58204266	58859163	0.387	.	.	.	.	1	147638601	.	.	.	.	.	.	.	.	.
17	58204286	58859183	−3,325	.	.	.	.	1	147638622	.	.	.	.	.	.	.	.	.
17	58207966	58862867	−0,339	Yes	.	ACP6	chr17_58207892_58208038_Adult_4SmallIntestine_peak_23726	1	147642208	1	147641992	147642336	EH38E1382744	dELS_CTCF_bound	1	147640601	147642514	GH01J147640
17	58208172	58863073	−0,283	Yes	.	ACP6	.	1	147642440	.	.	.	.	.	1	147640601	147642514	GH01J147640
17	58209035	58863936	−0,572	Yes	.	ACP6	.	.	.	.	.	.	.	.	.	.	.	.
17	58210122	58865023	−0,166	Yes	.	ACP6	.	.	.	.	.	.	.	.	.	.	.	.
17	58211310	58866210	0.128	Yes	.	ACP6	.	1	147645633	.	.	.	.	.	1	147645600	147652400	GH01J147647
17	58212642	58867542	−0,451	Yes	.	ACP6	.	1	147646982	.	.	.	.	.	1	147645600	147652400	GH01J147647
17	58213581	58868481	−0,123	Yes	.	ACP6	.	1	147647949	1	147647939	147648122	EH38E1382749	dELS_CTCF_bound	1	147645600	147652400	GH01J147647
17	58213640	58868540	−0,891	Yes	.	ACP6	.	1	147648008	1	147647939	147648122	EH38E1382749	dELS_CTCF_bound	1	147645600	147652400	GH01J147647
17	58214313	58869213	−1,148	Yes	.	ACP6	.	1	147648666	.	.	.	.	.	1	147645600	147652400	GH01J147647
17	58215306	58870166	0.018	.	.	ACP6	.	.	.	.	.	.	.	.	.	.	.	.
17	58215543	58870343	−0,015	Yes	.	ACP6	.	1	147650008	.	.	.	.	.	1	147645600	147652400	GH01J147647
17	58215986	58870786	−0,329	Yes	.	ACP6	.	1	147650466	.	.	.	.	.	1	147645600	147652400	GH01J147647
17	58216385	58871185	0.1	Yes	.	ACP6	.	1	147650756	1	147650694	147651008	EH38E1382752	dELS	1	147645600	147652400	GH01J147647
17	58217308	58872108	0.331	Yes	.	ACP6	.	1	147651719	1	147651547	147651876	EH38E1382754	dELS_CTCF_bound	1	147645600	147652400	GH01J147647
17	58217342	58872142	1.929	.	.	ACP6	.	1	147651753	1	147651547	147651876	EH38E1382754	dELS_CTCF_bound	1	147645600	147652400	GH01J147647
17	58217467	58872266	0.201	Yes	.	ACP6	.	1	147651873	1	147651547	147651876	EH38E1382754	dELS_CTCF_bound	1	147645600	147652400	GH01J147647
17	58217546	58872341	−0,088	.	.	ACP6	.	1	147651945	.	.	.	.	.	1	147645600	147652400	GH01J147647
17	58217571	58872366	1.596	Yes	.	ACP6	.	1	147651975	.	.	.	.	.	1	147645600	147652400	GH01J147647
17	58217713	58872508	0.398	Yes	.	ACP6	.	1	147652107	.	.	.	.	.	1	147645600	147652400	GH01J147647
17	58218587	58873382	−0,089	Yes	.	ACP6	.	1	147653581	.	.	.	.	.	.	.	.	.
17	58218694	58873489	1.018	.	.	ACP6	.	1	147653685	.	.	.	.	.	.	.	.	.
17	58219355	58874150	−0,344	.	.	ACP6	.	1	147654358	.	.	.	.	.	.	.	.	.
17	58219373	58874173	1.1	Yes	.	ACP6	.	1	147654402	.	.	.	.	.	.	.	.	.
17	58220048	58874848	0.258	.	.	ACP6	.	1	147655080	1	147655022	147655320	EH38E1382758	dELS	.	.	.	.
17	58220332	58875132	−1,149	.	.	.	.	1	147655381	.	.	.	.	.	.	.	.	.
17	58220557	58875357	0.408	.	.	.	.	1	147655603	.	.	.	.	.	.	.	.	.
17	58220867	58875667	−0,349	.	.	.	.	.	.	.	.	.	.	.	.	.	.	.
17	58225649	58880453	−0,342	Yes	.	.	.	1	147664308	.	.	.	.	.	1	147664001	147664800	GH01J147663
17	58226574	58881381	0.082	.	.	.	.	.	.	.	.	.	.	.	.	.	.	.
17	58226717	58881525	−1,938	Yes	.	.	.	.	.	.	.	.	.	.	.	.	.	.
17	58227882	58882690	0.003	.	.	.	.	1	147667687	.	.	.	.	.	.	.	.	.
17	58227955	58882763	2.038	Yes	.	.	.	1	147668059	.	.	.	.	.	.	.	.	.
17	58228718	58883518	−0,069	Yes	.	.	.	1	147668626	.	.	.	.	.	.	.	.	.
17	58268442	58925367	−0,914	.	.	.	.	1	147728191	.	.	.	.	.	.	.	.	.
17	58484784	59141838	−1,150	.	Yes	.	.	.	.	.	.	.	.	.	.	.	.	.
17	58514562	59171595	0.04	.	.	.	.	.	.	.	.	.	.	.	.	.	.	.
17	58518349	59175380	−0,396	.	Yes	.	.	1	148008858	.	.	.	.	.	.	.	.	.
17	58518531	59175562	0.066	Yes	.	.	.	.	.	.	.	.	.	.	.	.	.	.
17	58519328	59176359	0.135	Yes	.	.	.	1	148009819	.	.	.	.	.	.	.	.	.
17	58521453	59178502	−1,074	.	Yes	.	chr17_58521408_58521667_Adult_1RightVentrical_peak_20619	1	145689859	.	.	.	.	.	1	145688327	145691999	GH01J145688
17	58522483	59179532	1.5	.	.	.	chr17_58522307_58523285_Adult_6Liver_peak_18442	1	145691062	.	.	.	.	.	1	145688327	145691999	GH01J145688
17	58552434	59209503	0.489	.	.	.	.	1	145723391	.	.	.	.	.	.	.	.	.
17	58562747	59219818	−0,747	.	Yes	.	chr17_58562290_58562773_Adult_5PituitaryGland_peak_39526	1	145737785	.	.	.	.	.	.	.	.	.
17	58565407	59222434	−4,467	.	Yes	.	chr17_58565088_58565595_Adult_4Stomach_peak_22695	.	.	.	.	.	.	.	.	.	.	.
17	58567695	59224723	0.863	.	Yes	.	.	.	.	.	.	.	.	.	.	.	.	.
17	58572541	59229585	1.883	Yes	.	.	chr17_58572320_58572650_Adult_1Liver_peak_6830 chr17_58571949_58572767_Adult_1Spleen_peak_21106 chr17_58571684_58572636_Adult_4Liver_peak_14854 chr17_58571998_58572714_Adult_6BoneMarrow_peak_7553 chr17_58572456_58572608_Adult_6Spleen_peak_8503	1	145748010	.	.	.	.	.	1	145746601	145753261	GH01J145750
17	58616014	59273003	0.571	Yes	.	.	.	.	.	.	.	.	.	.	.	.	.	.
17	58621711	59278689	−1,899	.	.	.	.	.	.	.	.	.	.	.	.	.	.	.
17	58624122	59281092	−1,676	.	Yes	.	chr17_58623869_58624159_Adult_4Pancreas_peak_25300	1	145805736	.	.	.	.	.	1	145802800	145805800	GH01J145803
17	58625000	59281980	−0,868	.	Yes	.	.	.	.	.	.	.	.	.	.	.	.	.
17	58625359	59282339	−0,745	.	Yes	.	.	.	.	.	.	.	.	.	.	.	.	.
17	58627275	59284260	0.728	.	Yes	.	.	.	.	.	.	.	.	.	.	.	.	.
17	58628215	59285406	0.767	.	Yes	.	.	1	148069917	.	.	.	.	.	.	.	.	.
17	58629204	59286382	−0,363	.	Yes	.	.	.	.	.	.	.	.	.	.	.	.	.
17	58630602	59287781	−0,513	.	Yes	.	.	.	.	.	.	.	.	.	.	.	.	.
17	58632587	59289772	−1,691	.	Yes	.	.	1	148076710	.	.	.	.	.	.	.	.	.
17	58632967	59290152	0.577	.	Yes	.	.	1	148077124	.	.	.	.	.	.	.	.	.
17	58677496	59334853	0.309	Yes	.	.	.	.	.	.	.	.	.	.	.	.	.	.
17	58677874	59335225	−0,758	.	.	.	.	1	145879994	1	145879922	145880177	EH38E1382194	dELS	1	145877574	145880600	GH01J145877
17	58677910	59335261	1.188	.	.	.	.	1	145880030	1	145879922	145880177	EH38E1382194	dELS	1	145877574	145880600	GH01J145877
17	58679832	59337183	−0,572	.	.	.	.	1	145882888	.	.	.	.	.	.	.	.	.
17	58685784	59343135	0.099	.	.	.	.	.	.	.	.	.	.	.	.	.	.	.
17	58694272	59351630	0.04	Yes	.	.	.	.	.	.	.	.	.	.	.	.	.	.
17	59123959	59780978	0.58	Yes	.	.	.	.	.	.	.	.	.	.	.	.	.	.
17	59127975	59784994	0.082	Yes	.	.	.	.	.	.	.	.	.	.	.	.	.	.
17	59128383	59785402	0.231	.	.	.	.	.	.	.	.	.	.	.	.	.	.	.
17	59128535	59785554	0.593	.	.	.	.	.	.	.	.	.	.	.	.	.	.	.
17	59128568	59785587	0.082	.	.	.	.	1	149831328	.	.	.	.	.	1	149830199	149838201	GH01J149831
17	59130174	59787164	0.663	Yes	.	.	chr17_59129646_59130347_Adult_1Salivary_peak_30460 chr17_59129589_59130321_Adult_3Salivary_peak_22984 chr17_59129639_59130386_Adult_4Salivary_peak_22379 chr17_59129557_59130395_Adult_4Stomach_peak_22735 chr17_59129562_59130314_Adult_5PituitaryGland_peak_39562 chr17_59129643_59130203_Adult_5Salivary_peak_22995 chr17_59129016_59130500_Adult_6BoneMarrow_peak_7576 chr17_59129567_59130263_Adult_6Pitui…	1	149833188	.	.	.	.	.	1	149830199	149838201	GH01J149831
17	59136910	59793902	0.774	.	.	.	.	.	.	.	.	.	.	.	.	.	.	.
17	59168084	59825072	−0,119	.	.	.	.	.	.	.	.	.	.	.	.	.	.	.
17	59179219	59836191	0.053	Yes	.	.	.	1	149891447	.	.	.	.	.	1	149891000	149892200	GH01J149891
17	59218573	59875132	−0,937	Yes	.	.	.	1	149931984	.	.	.	.	.	1	149931799	149932001	GH01J149930
17	59219155	59875714	0.046	.	Yes	.	.	1	149932544	.	.	.	.	.	.	.	.	.
17	59223561	59880114	−0,086	.	.	.	.	1	149937264	1	149937097	149937339	EH38E1383241	pELS_CTCF_bound	1	149934661	149940981	GH01J149934
17	59225133	59881693	3.936	.	.	.	chr17_59224745_59225587_Adult_1Pancreas_peak_30710 chr17_59224747_59225571_Adult_1RightVentrical_peak_20678 chr17_59224641_59225314_Adult_1Salivary_peak_30470 chr17_59224799_59225205_Adult_3Bladder_peak_8304 chr17_59224708_59225542_Adult_3Salivary_peak_22993 chr17_59224672_59225568_Adult_4LeftAtrium_peak_14279 chr17_59224799_59225135_Adult_4Liver_peak_14899 chr17_59224747_59225408_Adult_4Salivary…	.	.	.	.	.	.	.	.	.	.	.
17	59225148	59881704	1.009	.	Yes	.	chr17_59224745_59225587_Adult_1Pancreas_peak_30710 chr17_59224747_59225571_Adult_1RightVentrical_peak_20678 chr17_59224641_59225314_Adult_1Salivary_peak_30470 chr17_59224799_59225205_Adult_3Bladder_peak_8304 chr17_59224708_59225542_Adult_3Salivary_peak_22993 chr17_59224672_59225568_Adult_4LeftAtrium_peak_14279 chr17_59224747_59225408_Adult_4Salivary_peak_22387 chr17_59224700_59225503_Adult_4Stoma…	1	149939503	.	.	.	.	.	1	149934661	149940981	GH01J149934
17	59228114	59884674	0.016	.	.	.	.	1	149942658	.	.	.	.	.	1	149941800	149944600	GH01J149942
17	59231716	59888277	0.08	.	.	.	.	1	149947399	.	.	.	.	.	.	.	.	.
17	59234792	59891357	0.15	.	Yes	.	.	1	149950765	.	.	.	.	.	.	.	.	.
17	59239302	59895864	−1,242	.	.	.	chr17_59239045_59239599_Adult_3Salivary_peak_22996	1	149963142	.	.	.	.	.	1	149961636	149963400	GH01J149961
17	59244727	59901521	−0,785	.	Yes	.	.	.	.	.	.	.	.	.	.	.	.	.
17	59248520	59905314	−0,658	.	.	.	.	1	149975475	.	.	.	.	.	.	.	.	.
17	59254762	59911539	0.036	Yes	.	.	.	1	149984354	.	.	.	.	.	.	.	.	.
17	59256702	59913482	0.796	.	Yes	.	.	1	149987034	.	.	.	.	.	1	149985601	149987999	GH01J149985
17	59285125	59942110	0.287	.	.	.	.	1	150014981	.	.	.	.	.	.	.	.	.
17	59285741	59942726	−0,151	Yes	.	.	.	1	150015809	1	150015719	150015872	EH38E1383302	dELS	1	150015401	150018200	GH01J150015
17	59287084	59944072	−0,120	.	.	.	chr17_59286790_59287509_Adult_1Pancreas_peak_30721 chr17_59287040_59287345_Adult_1RightVentrical_peak_20682 chr17_59286862_59287450_Adult_1Salivary_peak_30477 chr17_59286915_59287320_Adult_3Pancreas_peak_21188 chr17_59286842_59287540_Adult_3Salivary_peak_23003 chr17_59286951_59287345_Adult_4Liver_peak_14903 chr17_59286790_59287313_Adult_4Pancreas_peak_25360 chr17_59286891_59287481_Adult_4Salivary…	1	150017470	1	150017365	150017698	EH38E1383307	dELS_CTCF_bound	1	150015401	150018200	GH01J150015
17	59287147	59944135	−0,435	Yes	.	VPS45	chr17_59286790_59287509_Adult_1Pancreas_peak_30721 chr17_59287040_59287345_Adult_1RightVentrical_peak_20682 chr17_59286862_59287450_Adult_1Salivary_peak_30477 chr17_59286915_59287320_Adult_3Pancreas_peak_21188 chr17_59286842_59287540_Adult_3Salivary_peak_23003 chr17_59286951_59287345_Adult_4Liver_peak_14903 chr17_59286790_59287313_Adult_4Pancreas_peak_25360 chr17_59286891_59287481_Adult_4Salivary…	1	150017533	1	150017365	150017698	EH38E1383307	dELS_CTCF_bound	1	150015401	150018200	GH01J150015
17	59296435	59953409	0.074	.	.	VPS45	.	1	150026123	.	.	.	.	.	.	.	.	.
17	59298507	59955481	−0,044	Yes	.	VPS45	.	1	150028308	.	.	.	.	.	.	.	.	.
17	59300149	59957122	0.262	Yes	.	VPS45	.	1	150030599	.	.	.	.	.	.	.	.	.
17	59301644	59958616	0.319	Yes	.	VPS45	.	.	.	.	.	.	.	.	.	.	.	.
17	59329066	59985802	1.587	Yes	.	VPS45	.	1	150069090	.	.	.	.	.	1	150065085	150069400	GH01J150065
17	59334446	59991190	1.058	Yes	.	VPS45	.	1	150075492	.	.	.	.	.	.	.	.	.
17	59366483	60023237	0.464	.	.	VPS45	.	1	150109629	.	.	.	.	.	1	150109322	150112001	GH01J150109
17	59376349	60033090	0.706	.	.	VPS45	.	.	.	.	.	.	.	.	.	.	.	.
17	59386621	60043359	−0,841	.	.	VPS45	.	.	.	.	.	.	.	.	.	.	.	.
17	59405967	60062674	−1,661	.	.	.	.	.	.	.	.	.	.	.	.	.	.	.
17	59406288	60062996	0.778	.	.	.	.	1	150153814	.	.	.	.	.	1	150147799	150156333	GH01J150148
17	59407247	60063955	0.11	.	.	.	.	.	.	.	.	.	.	.	.	.	.	.
17	59407347	60064055	0.1	.	.	.	.	1	150154957	.	.	.	.	.	1	150147799	150156333	GH01J150148
17	59407728	60064436	0.74	.	.	.	.	.	.	.	.	.	.	.	.	.	.	.
17	59410475	60067179	0.209	Yes	.	.	.	1	150158004	.	.	.	.	.	1	150156798	150167065	GH01J150156
17	59413174	60069880	−0,963	.	.	.	.	1	150161288	1	150161278	150161597	EH38E1383394	dELS_CTCF_bound	1	150156798	150167065	GH01J150156
17	59414707	60071415	1.927	.	.	.	chr17_59414668_59415310_Adult_1RightVentrical_peak_20692 chr17_59414580_59415292_Adult_5PituitaryGland_peak_39582 chr17_59414690_59415236_Adult_6PituitaryGland_peak_27603	1	150162940	1	150162854	150163036	EH38E1383399	dELS_CTCF_bound	1	150156798	150167065	GH01J150156
17	59417920	60074613	−0,110	Yes	.	.	.	.	.	.	.	.	.	.	.	.	.	.
17	59422490	60079148	−0,161	Yes	.	.	.	.	.	.	.	.	.	.	.	.	.	.
17	59422946	60079604	1.097	.	.	.	.	1	150173568	1	150173382	150173625	EH38E1383410	dELS_CTCF_bound	1	150168600	150173864	GH01J150171
17	59423284	60079935	−1,053	Yes	.	.	chr17_59423277_59423439_Adult_6Liver_peak_18503	.	.	.	.	.	.	.	.	.	.	.
17	59431740	60088576	−1,674	.	.	.	.	.	.	.	.	.	.	.	.	.	.	.
17	59434291	60091105	−0,465	.	.	.	.	.	.	.	.	.	.	.	.	.	.	.
17	59434771	60091578	0.451	.	.	.	.	.	.	.	.	.	.	.	.	.	.	.
17	59442546	60099377	0.108	.	.	.	chr17_59442150_59443288_Adult_1RightVentrical_peak_20694	1	150191648	.	.	.	.	.	1	150191184	150193282	GH01J150191
17	59444972	60101803	−0,456	.	.	.	chr17_59444961_59445671_Adult_1Pancreas_peak_30730	.	.	.	.	.	.	.	.	.	.	.
17	59446536	60103367	0.162	Yes	.	.	.	.	.	.	.	.	.	.	.	.	.	.
17	59446707	60103538	−2,373	Yes	.	.	.	.	.	.	.	.	.	.	.	.	.	.
17	59447665	60104496	−0,372	.	.	.	.	.	.	.	.	.	.	.	.	.	.	.
17	59448204	60105035	−0,083	Yes	.	.	.	.	.	.	.	.	.	.	.	.	.	.
17	59448417	60105248	−1,217	.	.	.	.	.	.	.	.	.	.	.	.	.	.	.
17	59448438	60105269	−0,339	Yes	.	.	.	.	.	.	.	.	.	.	.	.	.	.
17	59449726	60106557	−0,383	Yes	.	.	.	.	.	.	.	.	.	.	.	.	.	.
17	59450425	60107256	−0,378	.	.	.	.	.	.	.	.	.	.	.	.	.	.	.
17	59451111	60107942	0.101	.	.	.	.	.	.	.	.	.	.	.	.	.	.	.
17	59452977	60109812	−0,326	.	.	.	.	1	150208955	.	.	.	.	.	.	.	.	.
17	59453037	60109872	−1,694	Yes	.	.	.	1	150209002	.	.	.	.	.	.	.	.	.
17	59453123	60109958	−0,130	.	.	.	.	1	150209110	.	.	.	.	.	.	.	.	.
17	59453583	60110418	0.099	.	.	.	.	.	.	.	.	.	.	.	.	.	.	.
17	59454628	60111463	0.7	Yes	.	.	.	1	150210891	1	150210819	150211161	EH38E1383438	pELS	.	.	.	.
17	59455046	60111881	0.376	.	.	.	.	1	150211138	1	150210819	150211161	EH38E1383438	pELS	.	.	.	.
17	59455150	60111985	1.397	.	.	.	.	1	150211550	.	.	.	.	.	.	.	.	.
17	59495504	60153120	0.313	.	.	.	.	.	.	.	.	.	.	.	.	.	.	.
17	59512270	60169878	0.466	Yes	.	.	.	1	150266849	.	.	.	.	.	1	150266846	150270182	GH01J150266
17	59599305	60256703	−0,426	.	.	.	.	.	.	.	.	.	.	.	.	.	.	.
17	59602454	60259852	−0,106	.	.	.	.	.	.	.	.	.	.	.	1	150383400	150388800	GH01J150386
17	59608542	60265939	−0,028	.	.	.	.	.	.	.	.	.	.	.	.	.	.	.
17	59608629	60266026	−0,328	Yes	.	.	.	.	.	.	.	.	.	.	.	.	.	.
17	59616382	60273782	1.034	Yes	.	.	.	1	150414243	.	.	.	.	.	.	.	.	.
17	59618046	60275446	0.099	.	.	.	.	.	.	.	.	.	.	.	.	.	.	.
17	59620831	60278231	−0,121	.	.	.	.	1	150419346	.	.	.	.	.	.	.	.	.
17	59627868	60285269	−0,171	.	.	.	.	.	.	.	.	.	.	.	.	.	.	.
17	59637761	60295152	−0,305	Yes	.	.	.	.	.	.	.	.	.	.	.	.	.	.
17	59644077	60301470	−1,151	.	.	.	.	.	.	.	.	.	.	.	.	.	.	.
17	59659033	60316426	0.1	Yes	.	.	.	.	.	.	.	.	.	.	.	.	.	.
17	59663875	60321268	0.099	.	.	.	.	.	.	.	.	.	.	.	.	.	.	.
17	59678986	60336385	−0,137	.	.	.	.	1	150480168	1	150479931	150480281	EH38E1383585	dELS	.	.	.	.
17	59679993	60337392	−0,285	Yes	.	.	.	1	150484521	1	150484463	150484787	EH38E1383586	dELS	1	150484504	150486000	GH01J150484
17	59682184	60339583	−0,464	Yes	.	.	chr17_59681542_59682209_Adult_1Pancreas_peak_30756 chr17_59681555_59682202_Adult_1Salivary_peak_30504 chr17_59681749_59682186_Adult_4Liver_peak_14924 chr17_59681547_59682302_Adult_4Salivary_peak_22423 chr17_59681578_59682264_Adult_4Stomach_peak_22785 chr17_59681583_59682214_Adult_5PituitaryGland_peak_39596 chr17_59681578_59682194_Adult_5Salivary_peak_23027 chr17_59681561_59682352_Adult_6Liver_pea…	1	150487688	.	.	.	.	.	1	150486599	150488601	GH01J150486
17	59682739	60340140	0.006	Yes	.	.	*	1	150488434	.	.	.	.	.	1	150486599	150488601	GH01J150486
17	59683226	60340627	0.478	Yes	.	.	*	.	.	.	.	.	.	.	.	.	.	.
17	59683616	60341017	−1,899	Yes	.	.	*	.	.	.	.	.	.	.	.	.	.	.
17	59687343	60344744	0.076	.	.	.	*	1	150496802	.	.	.	.	.	.	.	.	.
17	59688722	60346123	0.824	.	.	.	*	1	150498806	.	.	.	.	.	.	.	.	.
17	59690130	60347531	−0,002	.	.	.	*	.	.	.	.	.	.	.	.	.	.	.
17	59690319	60347720	−0,539	Yes	.	.	*	.	.	.	.	.	.	.	.	.	.	.
17	59692793	60350194	0.099	.	.	.	*	.	.	.	.	.	.	.	.	.	.	.
17	59693554	60350955	−0,061	.	.	.	*	.	.	.	.	.	.	.	.	.	.	.
17	59693722	60351123	−2,134	Yes	.	.	*	.	.	.	.	.	.	.	.	.	.	.
17	59694534	60351935	−2,662	Yes	.	.	*	.	.	.	.	.	.	.	.	.	.	.
17	59695819	60353221	−0,641	.	.	.	*	1	150507682	.	.	.	.	.	1	150507326	150509612	GH01J150507
17	59704746	60362151	0.644	.	.	.	*	1	150518268	.	.	.	.	.	.	.	.	.
17	59704914	60362319	0.082	.	.	.	*	.	.	.	.	.	.	.	.	.	.	.
17	59705619	60363024	0.063	.	.	.	*	.	.	.	.	.	.	.	.	.	.	.
17	59707997	60365402	−1,315	Yes	.	.	*	.	.	.	.	.	.	.	.	.	.	.
17	59722272	60379692	0.536	.	.	.	*	1	150530252	.	.	.	.	.	.	.	.	.
17	59722309	60379729	−0,590	.	.	.	*	1	150530288	.	.	.	.	.	.	.	.	.
17	59728196	60385616	0.636	Yes	.	.	*	1	150536246	1	150535910	150536257	EH38E1383623	dELS_CTCF_bound	1	150534281	150539217	GH01J150534
17	59731399	60388819	0.137	.	.	.	*	1	150542821	.	.	.	.	.	.	.	.	.
17	59731410	60388830	0.082	.	.	.	*	.	.	.	.	.	.	.	.	.	.	.
17	59737992	60395373	1.764	.	.	.	*	1	150550789	1	150550666	150550996	EH38E1383641	pELS_CTCF_bound	1	150545400	150554824	GH01J150548
17	59738332	60395713	−1,547	Yes	.	.	*	1	150551125	1	150551061	150551397	EH38E1383642	pELS	1	150545400	150554824	GH01J150548
17	59740215	60397597	−0,103	.	.	.	*	1	150553394	.	.	.	.	.	1	150545400	150554824	GH01J150548
17	59748589	60405969	1.726	.	.	.	chr17_59747830_59749325_Adult_1Pancreas_peak_30760 chr17_59747826_59749550_Adult_1RightVentrical_peak_20718 chr17_59747846_59749389_Adult_1Salivary_peak_30510 chr17_59747847_59749532_Adult_3Salivary_peak_23026 chr17_59747832_59749355_Adult_4LeftAtrium_peak_14302 chr17_59747818_59749469_Adult_4Salivary_peak_22426 chr17_59747711_59749595_Adult_4Stomach_peak_22790 chr17_59747834_59749327_Adult_5Pitu…	1	150561678	.	.	.	.	.	1	150557760	150580847	GH01J150557
17	59748738	60406118	−0,035	.	.	.	chr17_59747830_59749325_Adult_1Pancreas_peak_30760 chr17_59747826_59749550_Adult_1RightVentrical_peak_20718 chr17_59747846_59749389_Adult_1Salivary_peak_30510 chr17_59747847_59749532_Adult_3Salivary_peak_23026 chr17_59747832_59749355_Adult_4LeftAtrium_peak_14302 chr17_59747818_59749469_Adult_4Salivary_peak_22426 chr17_59747711_59749595_Adult_4Stomach_peak_22790 chr17_59747834_59749327_Adult_5Pitu…	1	150561831	1	150561735	150561886	EH38E1383666	dELS_CTCF_bound	1	150557760	150580847	GH01J150557
17	59760979	60418373	0.049	Yes	.	.	*	1	150577264	1	150577201	150577407	EH38E1383706	dELS_CTCF_bound	1	150557760	150580847	GH01J150557
17	59769085	60426441	0.082	Yes	.	.	*	.	.	.	.	.	.	.	.	.	.	.
17	59797374	60454878	−0,142	.	.	.	*	.	.	.	.	.	.	.	.	.	.	.
17	59811640	60469164	−0,248	.	.	.	*	.	.	.	.	.	.	.	.	.	.	.
17	59812822	60470346	−0,083	.	.	.	*	.	.	.	.	.	.	.	.	.	.	.
17	59813198	60470722	−0,525	Yes	.	.	*	.	.	.	.	.	.	.	.	.	.	.
17	59813211	60470735	−0,071	.	.	.	*	.	.	.	.	.	.	.	.	.	.	.
17	59813237	60470761	0.957	Yes	.	.	*	.	.	.	.	.	.	.	.	.	.	.
17	59814325	60471849	1.162	Yes	.	.	chr17_59814068_59814643_Adult_1Pancreas_peak_30771 chr17_59813989_59814483_Adult_1Salivary_peak_30521	.	.	.	.	.	.	.	.	.	.	.
17	59820315	60477839	0.752	.	.	.	*	.	.	.	.	.	.	.	.	.	.	.
17	59820798	60478322	0.048	.	.	.	*	.	.	.	.	.	.	.	.	.	.	.
17	59821123	60478647	0.048	.	.	.	*	.	.	.	.	.	.	.	.	.	.	.
17	59825306	60482831	0.082	Yes	.	.	*	.	.	.	.	.	.	.	.	.	.	.
17	59830139	60487659	−0,181	Yes	.	.	*	.	.	.	.	.	.	.	.	.	.	.
17	59832667	60490188	−1,793	Yes	.	.	*	.	.	.	.	.	.	.	.	.	.	.
17	59833282	60490803	−0,645	Yes	.	.	*	.	.	.	.	.	.	.	.	.	.	.
17	59833413	60490934	−0,771	Yes	.	.	*	1	150663443	.	.	.	.	.	.	.	.	.
17	59833566	60491087	−0,743	.	.	.	*	.	.	.	.	.	.	.	.	.	.	.
17	59833634	60491155	0.817	Yes	.	.	*	1	150663574	.	.	.	.	.	.	.	.	.
17	59834329	60491850	1.01	Yes	.	.	*	1	150664369	.	.	.	.	.	.	.	.	.
17	59834480	60492001	0.899	.	.	.	*	.	.	.	.	.	.	.	.	.	.	.
17	59834640	60492161	2.438	Yes	.	.	*	.	.	.	.	.	.	.	.	.	.	.
17	59834906	60492427	−0,403	.	.	.	*	.	.	.	.	.	.	.	.	.	.	.
17	59835078	60492599	−2,539	Yes	.	.	*	.	.	.	.	.	.	.	.	.	.	.
17	59835446	60492968	0.738	.	.	.	*	.	.	.	.	.	.	.	.	.	.	.
17	59835638	60493160	0.495	Yes	.	.	chr17_59835538_59835680_Adult_4Stomach_peak_22801	.	.	.	.	.	.	.	.	.	.	.
17	59837713	60495239	0.099	.	.	.	*	.	.	.	.	.	.	.	.	.	.	.
17	59838237	60495763	−0,213	Yes	.	.	*	1	150665692	.	.	.	.	.	.	.	.	.
17	59838539	60496065	−3,785	Yes	.	.	*	1	150665999	.	.	.	.	.	.	.	.	.
17	59839106	60496632	−1,900	Yes	.	.	*	1	150666829	.	.	.	.	.	.	.	.	.
17	59840361	60497887	0.1	Yes	.	.	*	1	150668000	1	150667925	150668275	EH38E1383778	dELS_CTCF_bound	1	150667100	150669087	GH01J150667
17	59840403	60497929	−1,937	Yes	.	.	*	1	150668042	1	150667925	150668275	EH38E1383778	dELS_CTCF_bound	1	150667100	150669087	GH01J150667
17	59840467	60497993	0.22	Yes	.	.	*	1	150668106	1	150667925	150668275	EH38E1383778	dELS_CTCF_bound	1	150667100	150669087	GH01J150667
17	59840577	60498103	0.788	Yes	.	.	*	.	.	.	.	.	.	.	.	.	.	.
17	59840766	60498292	1.071	Yes	.	.	*	1	150668394	.	.	.	.	.	1	150667100	150669087	GH01J150667
17	59841662	60499188	0.152	Yes	.	.	*	1	150669426	.	.	.	.	.	.	.	.	.
17	59842367	60499893	−0,041	Yes	.	.	chr17_59842316_59842590_Adult_3Salivary_peak_23034	.	.	.	.	.	.	.	.	.	.	.
17	59842593	60500119	−0,663	.	.	.	*	.	.	.	.	.	.	.	.	.	.	.
17	59842791	60500317	0.04	.	.	.	*	.	.	.	.	.	.	.	.	.	.	.
17	59842794	60500320	0.04	.	.	.	*	.	.	.	.	.	.	.	.	.	.	.
17	59842824	60500350	0.048	Yes	.	.	*	.	.	.	.	.	.	.	.	.	.	.
17	59842828	60500354	0.04	.	.	.	*	.	.	.	.	.	.	.	.	.	.	.
17	59843161	60500687	0.982	Yes	.	.	*	1	150671413	.	.	.	.	.	.	.	.	.
17	59844180	60501707	−0,195	Yes	.	.	*	1	150672326	.	.	.	.	.	.	.	.	.
17	59845376	60502903	−0,068	Yes	.	.	*	.	.	.	.	.	.	.	.	.	.	.
17	59845690	60503213	−0,932	.	.	.	*	.	.	.	.	.	.	.	.	.	.	.
17	59846080	60503607	−2,197	.	.	.	*	.	.	.	.	.	.	.	.	.	.	.
17	59846110	60503637	−1,654	Yes	.	.	*	.	.	.	.	.	.	.	.	.	.	.
17	59846114	60503641	0.099	.	.	.	*	.	.	.	.	.	.	.	.	.	.	.
17	59846122	60503649	−1,691	Yes	.	.	*	.	.	.	.	.	.	.	.	.	.	.
17	59846255	60503782	0.1	Yes	.	.	*	.	.	.	.	.	.	.	.	.	.	.
17	59846454	60503981	−3,480	Yes	.	.	*	.	.	.	.	.	.	.	.	.	.	.
17	59846472	60503999	−5,245	Yes	.	.	*	.	.	.	.	.	.	.	.	.	.	.
17	59846704	60504231	−2,189	Yes	.	.	*	.	.	.	.	.	.	.	.	.	.	.
17	59846971	60504498	−2,101	.	.	.	*	.	.	.	.	.	.	.	.	.	.	.
17	59847088	60504615	0.018	Yes	.	.	*	.	.	.	.	.	.	.	.	.	.	.
17	59847336	60504863	0.04	Yes	.	.	chr17_59847320_59847427_Adult_3Pancreas_peak_21228	.	.	.	.	.	.	.	.	.	.	.
17	59848157	60505684	0.663	Yes	.	.	*	.	.	.	.	.	.	.	.	.	.	.
17	59848741	60506268	−0,376	Yes	.	.	*	1	150682756	.	.	.	.	.	.	.	.	.
17	59849546	60507073	−0,103	Yes	.	.	*	1	150683921	.	.	.	.	.	1	150683801	150684799	GH01J150683
17	59849552	60507079	−0,309	Yes	.	.	*	1	150683927	.	.	.	.	.	1	150683801	150684799	GH01J150683
17	59850547	60508074	−2,610	Yes	.	.	*	1	150685241	.	.	.	.	.	.	.	.	.
17	59851240	60508767	−2,333	Yes	.	.	*	1	150687845	.	.	.	.	.	.	.	.	.
17	59851497	60509024	−0,074	.	.	.	*	1	150687284	.	.	.	.	.	.	.	.	.
17	59851585	60509112	0.144	Yes	.	.	*	1	150687196	.	.	.	.	.	.	.	.	.
17	59853032	60510539	0.61	Yes	.	.	*	.	.	.	.	.	.	.	.	.	.	.
17	59855928	60513435	0.228	.	.	.	*	1	150693151	.	.	.	.	.	1	150692200	150693800	GH01J150692
17	59856252	60513759	−0,866	.	.	.	*	1	150693469	.	.	.	.	.	1	150692200	150693800	GH01J150692
17	59856399	60513906	2.138	.	.	.	*	1	150693631	.	.	.	.	.	1	150692200	150693800	GH01J150692
17	59857161	60514668	−0,157	.	.	.	*	1	150694737	.	.	.	.	.	.	.	.	.
17	59857459	60514966	0.292	Yes	.	.	*	1	150695046	.	.	.	.	.	.	.	.	.
17	59857653	60515160	0.099	.	.	.	*	.	.	.	.	.	.	.	.	.	.	.
17	59858019	60515526	1.595	.	.	.	*	1	150695507	.	.	.	.	.	.	.	.	.
17	59858319	60515826	0.928	.	.	.	*	1	150695827	1	150695591	150695941	EH38E1383788	pELS	1	150695599	150698201	GH01J150695
17	59858389	60515896	1.634	.	.	.	*	1	150695897	1	150695591	150695941	EH38E1383788	pELS	1	150695599	150698201	GH01J150695
17	59859658	60517167	1.028	Yes	.	.	chr17_59859633_59859926_Adult_1Liver_peak_6886 chr17_59859631_59859987_Adult_1LymphNode_peak_11535 chr17_59859517_59860373_Adult_1Pancreas_peak_30772 chr17_59859652_59860056_Adult_1RightVentrical_peak_20725 chr17_59859607_59860182_Adult_1Salivary_peak_30523 chr17_59859606_59860020_Adult_1Spleen_peak_21197 chr17_59859631_59859906_Adult_3Liver_peak_4622 chr17_59859607_59860039_Adult_3LymphNode_peak…	1	150697127	1	150697106	150697450	EH38E1383792	pELS_CTCF_bound	1	150695599	150698201	GH01J150695
17	59859913	60517422	2.095	.	.	.	chr17_59859633_59859926_Adult_1Liver_peak_6886 chr17_59859631_59859987_Adult_1LymphNode_peak_11535 chr17_59859517_59860373_Adult_1Pancreas_peak_30772 chr17_59859652_59860056_Adult_1RightVentrical_peak_20725 chr17_59859607_59860182_Adult_1Salivary_peak_30523 chr17_59859606_59860020_Adult_1Spleen_peak_21197 chr17_59859660_59859993_Adult_3Bladder_peak_8339 chr17_59859607_59860039_Adult_3LymphNode_pe…	1	150697383	1	150697106	150697450	EH38E1383792	pELS_CTCF_bound	1	150695599	150698201	GH01J150695
17	59861519	60519028	−0,135	.	.	.	*	1	150699028	.	.	.	.	.	.	.	.	.
17	59861953	60519462	−1,893	Yes	.	.	*	.	.	.	.	.	.	.	.	.	.	.
17	59862047	60519556	−1,971	Yes	.	.	*	.	.	.	.	.	.	.	.	.	.	.
17	59864858	60522367	−2,050	.	.	.	*	.	.	.	.	.	.	.	.	.	.	.
17	59865856	60523365	−0,640	.	.	.	*	1	150702983	.	.	.	.	.	.	.	.	.
17	59866883	60524392	−2,599	.	.	.	*	.	.	.	.	.	.	.	.	.	.	.
17	59870106	60527616	−2,292	Yes	.	.	*	.	.	.	.	.	.	.	.	.	.	.
17	59870566	60528091	−1,554	Yes	.	.	*	.	.	.	.	.	.	.	.	.	.	.
17	59872297	60529822	−1,001	Yes	.	.	*	1	150708941	.	.	.	.	.	.	.	.	.
17	59872466	60529991	0.497	Yes	.	.	*	1	150709107	.	.	.	.	.	.	.	.	.
17	59875846	60533371	−0,363	Yes	.	.	chr17_59875213_59876175_Adult_1Pancreas_peak_30774 chr17_59875592_59875870_Adult_3Pancreas_peak_21230 chr17_59875570_59875870_Adult_4Pancreas_peak_25413	1	150713194	.	.	.	.	.	.	.	.	.
17	59876315	60533840	0.035	Yes	.	.	*	1	150713774	.	.	.	.	.	.	.	.	.
17	59876984	60534509	0.669	.	.	.	*	.	.	.	.	.	.	.	.	.	.	.
17	59877268	60534793	0.04	.	.	.	*	1	150714439	.	.	.	.	.	.	.	.	.
17	59877931	60535456	0.864	.	.	.	*	1	150715215	.	.	.	.	.	.	.	.	.
17	59879470	60536995	−1,691	Yes	.	.	*	.	.	.	.	.	.	.	.	.	.	.
17	59879649	60537174	−0,765	.	.	.	*	.	.	.	.	.	.	.	.	.	.	.
17	59879825	60537350	0.21	Yes	.	.	*	.	.	.	.	.	.	.	.	.	.	.
17	59881304	60538829	0.099	.	.	.	*	.	.	.	.	.	.	.	.	.	.	.
17	59884123	60541649	−3,579	.	.	.	*	.	.	.	.	.	.	.	.	.	.	.
17	59892942	60550615	−1,800	.	.	.	*	1	150731512	.	.	.	.	.	.	.	.	.
17	59896792	60554682	0.478	.	.	.	*	.	.	.	.	.	.	.	.	.	.	.
17	59899352	60557247	−0,332	Yes	.	.	*	1	150747488	.	.	.	.	.	1	150744634	150748066	GH01J150744
17	59911568	60569718	−2,528	Yes	.	.	*	.	.	.	.	.	.	.	.	.	.	.
17	59912170	60570320	0.186	Yes	.	.	*	1	150767418	.	.	.	.	.	.	.	.	.
17	59912906	60571055	−0,064	.	.	.	*	1	150768225	.	.	.	.	.	.	.	.	.
17	59914196	60572344	−0,141	Yes	.	.	*	.	.	.	.	.	.	.	.	.	.	.
17	59914336	60572484	0.07	.	.	.	*	1	150769813	.	.	.	.	.	.	.	.	.
17	59915009	60573157	0.04	.	.	.	*	.	.	.	.	.	.	.	.	.	.	.
17	59915401	60573549	−0,363	.	.	.	*	.	.	.	.	.	.	.	.	.	.	.
17	59915935	60574087	0.697	.	.	.	*	1	203885608	.	.	.	.	.	.	.	.	.
17	59916079	60574231	−0,368	Yes	.	.	*	.	.	.	.	.	.	.	.	.	.	.
17	59916370	60574522	−0,672	Yes	.	.	chr17_59916097_59916383_Adult_6Liver_peak_18542	17	58104862	.	.	.	.	.	.	.	.	.
17	59916774	60574924	0.1	.	.	.	*	.	.	.	.	.	.	.	.	.	.	.
17	59917532	60575682	−0,037	.	.	.	*	chrX	39787981	.	.	.	.	.	chrX	39787801	39789200	GH0XJ039787
17	59917685	60575835	−1,499	.	.	.	*	chrX	39787827	.	.	.	.	.	chrX	39787801	39789200	GH0XJ039787
17	59919216	60577367	0.586	.	.	.	chr17_59919206_59919454_Adult_3Salivary_peak_23039	1	150789011	1	150788972	150789139	EH38E1383831	dELS	1	150786789	150792521	GH01J150787
17	59919218	60577369	0.755	.	.	.	chr17_59919206_59919454_Adult_3Salivary_peak_23039	1	150789013	1	150788972	150789139	EH38E1383831	dELS	1	150786789	150792521	GH01J150787
17	59919411	60577562	−0,149	Yes	.	.	chr17_59919206_59919454_Adult_3Salivary_peak_23039	1	150789211	.	.	.	.	.	1	150786789	150792521	GH01J150787
17	59922982	60581135	0.588	.	.	.	*	.	.	.	.	.	.	.	.	.	.	.
17	59924689	60582839	0.274	.	.	.	*	.	.	.	.	.	.	.	.	.	.	.
17	59924703	60582853	0.065	.	.	.	*	.	.	.	.	.	.	.	.	.	.	.
17	59925282	60583433	−0,801	Yes	.	.	*	.	.	.	.	.	.	.	.	.	.	.
17	59928190	60586341	0.172	Yes	.	.	*	.	.	.	.	.	.	.	.	.	.	.
17	59928355	60586506	−0,099	Yes	.	.	*	1	150795978	.	.	.	.	.	1	150792825	150798482	GH01J150792
17	59929914	60588066	1.302	Yes	.	.	*	1	150797428	.	.	.	.	.	1	150792825	150798482	GH01J150792
17	59930446	60588598	−0,844	Yes	.	.	*	1	150797950	.	.	.	.	.	1	150792825	150798482	GH01J150792
17	59930802	60588954	0.31	.	.	.	*	1	150798292	.	.	.	.	.	1	150792825	150798482	GH01J150792
17	59930803	60588955	−0,501	.	.	.	*	1	150798293	.	.	.	.	.	1	150792825	150798482	GH01J150792
17	59931229	60589381	−0,943	Yes	.	.	*	1	150799137	1	150799107	150799442	EH38E1383837	pELS	.	.	.	.
17	59932922	60591072	0.1	Yes	.	.	*	.	.	.	.	.	.	.	.	.	.	.
17	59933077	60591227	−1,122	Yes	.	.	*	1	150802917	.	.	.	.	.	.	.	.	.
17	59933361	60591511	0.869	Yes	.	.	*	1	150803193	1	150803045	150803395	EH38E1383839	dELS	.	.	.	.
17	59936303	60594455	−0,512	Yes	.	.	chr17_59936173_59936309_Adult_4Liver_peak_14937	1	150806400	.	.	.	.	.	1	150805724	150810873	GH01J150806
17	59936738	60594890	1.042	Yes	.	.	*	1	150806837	1	150806587	150806886	EH38E1383842	pELS	1	150805724	150810873	GH01J150806
17	59937353	60595505	−0,415	Yes	.	.	chr17_59937260_59937549_Adult_5PituitaryGland_peak_39609	1	150807383	1	150807321	150807569	EH38E1383844	pELS	1	150805724	150810873	GH01J150806
17	59939171	60597336	−0,168	Yes	.	.	chr17_59939129_59939515_Adult_1RightVentrical_peak_20727	1	150809236	.	.	.	.	.	1	150805724	150810873	GH01J150806
17	59942913	60601094	−0,123	Yes	.	.	.	.	.	.	.	.	.	.	.	.	.	.
17	59943380	60601565	0.277	Yes	.	.	.	1	150813999	.	.	.	.	.	.	.	.	.
17	59943639	60601824	−5,871	Yes	.	.	.	1	150814255	.	.	.	.	.	.	.	.	.
17	59943652	60601837	−0,265	Yes	.	.	.	1	150814272	.	.	.	.	.	.	.	.	.
17	59946446	60604631	0.941	.	.	.	.	1	150818336	.	.	.	.	.	.	.	.	.
17	59947314	60605500	−0,050	Yes	.	.	.	1	150819352	.	.	.	.	.	.	.	.	.
17	59947813	60605999	−1,917	Yes	.	.	.	1	150819911	.	.	.	.	.	.	.	.	.
17	59948101	60606287	−0,413	Yes	.	.	.	1	150820194	.	.	.	.	.	.	.	.	.
17	59950037	60608222	−0,484	Yes	.	.	.	12	19375713	.	.	.	.	.	.	.	.	.
17	59951186	60609372	0.1	.	.	.	.	.	.	.	.	.	.	.	.	.	.	.
17	59952345	60610531	0.065	.	.	.	.	chr7	98385959	.	.	.	.	.	.	.	.	.
17	59952565	60610751	0.63	Yes	.	.	.	.	.	.	.	.	.	.	.	.	.	.
17	59953234	60611420	2.792	Yes	.	.	.	1	150826648	.	.	.	.	.	.	.	.	.
17	59953286	60611472	0.082	.	.	.	.	1	150826814	.	.	.	.	.	.	.	.	.
17	59953768	60611954	−0,012	Yes	.	.	.	1	150827486	.	.	.	.	.	.	.	.	.
17	59955202	60613389	0.505	.	.	.	.	1	150828715	.	.	.	.	.	.	.	.	.
17	59956523	60614710	0.842	Yes	.	.	.	.	.	.	.	.	.	.	.	.	.	.
17	59956880	60615067	0.045	.	.	.	.	.	.	.	.	.	.	.	.	.	.	.
17	59957025	60615212	0.059	Yes	.	.	.	.	.	.	.	.	.	.	.	.	.	.
17	59959727	60617924	0.04	.	.	.	.	.	.	.	.	.	.	.	.	.	.	.
17	59964888	60623104	−0,461	.	.	.	.	1	150835273	.	.	.	.	.	.	.	.	.
17	59968822	60627034	−0,683	.	.	.	.	.	.	.	.	.	.	.	.	.	.	.
17	59969949	60628152	0.11	Yes	.	.	.	1	150839385	.	.	.	.	.	.	.	.	.
17	59970558	60628761	0.233	Yes	.	.	.	1	150840330	.	.	.	.	.	1	150840201	150844800	GH01J150839
17	59971299	60629502	0.109	Yes	.	.	.	1	150841404	.	.	.	.	.	1	150840201	150844800	GH01J150839
17	59971600	60629803	0.024	Yes	.	.	.	1	150841703	.	.	.	.	.	1	150840201	150844800	GH01J150839
17	59971604	60629807	0.04	Yes	.	.	.	1	150841707	.	.	.	.	.	1	150840201	150844800	GH01J150839
17	59973580	60631761	0.099	.	.	.	.	.	.	.	.	.	.	.	.	.	.	.
17	59974353	60632533	0.706	Yes	.	.	.	.	.	.	.	.	.	.	.	.	.	.
17	59974473	60632653	−1,024	.	.	.	.	.	.	.	.	.	.	.	.	.	.	.
17	59974908	60633091	−1,041	Yes	.	.	.	1	150843937	.	.	.	.	.	1	150840201	150844800	GH01J150839
17	59975060	60633243	0.075	.	.	.	.	1	150844076	.	.	.	.	.	1	150840201	150844800	GH01J150839
17	59975356	60633539	0.635	.	.	.	.	1	150844229	.	.	.	.	.	1	150840201	150844800	GH01J150839
17	59976446	60634626	0.196	.	.	.	.	1	150846018	.	.	.	.	.	.	.	.	.
17	59976720	60634900	1.492	.	.	.	.	1	150846310	.	.	.	.	.	.	.	.	.
17	59978197	60636396	0.163	.	.	.	.	.	.	.	.	.	.	.	.	.	.	.
17	59978386	60636585	−1,873	.	.	.	.	.	.	.	.	.	.	.	.	.	.	.
17	59978508	60636707	−0,760	.	.	.	.	.	.	.	.	.	.	.	.	.	.	.
17	59979988	60638179	−0,296	.	.	.	.	.	.	.	.	.	.	.	.	.	.	.
17	59980806	60638997	−1,408	.	.	.	.	1	150847834	.	.	.	.	.	.	.	.	.
17	59982685	60640876	0.249	.	.	.	.	1	150852696	.	.	.	.	.	1	150851800	150855399	GH01J150852
17	59983426	60641617	0.014	Yes	.	.	.	.	.	.	.	.	.	.	.	.	.	.
17	59983441	60641632	0.87	Yes	.	.	.	1	150853588	.	.	.	.	.	1	150851800	150855399	GH01J150852
17	59985097	60643265	−4,577	Yes	.	.	.	1	150857473	.	.	.	.	.	.	.	.	.
17	59985992	60644159	−1,070	.	.	.	.	.	.	.	.	.	.	.	.	.	.	.
17	59986703	60644870	−2,069	Yes	.	.	.	.	.	.	.	.	.	.	.	.	.	.
17	59987720	60645889	−0,911	Yes	.	.	.	.	.	.	.	.	.	.	.	.	.	.
17	59988252	60646421	0.099	.	.	.	.	.	.	.	.	.	.	.	.	.	.	.
17	59988285	60646454	−1,673	.	.	.	.	.	.	.	.	.	.	.	.	.	.	.
17	59988473	60646642	−0,266	Yes	.	.	.	.	.	.	.	.	.	.	.	.	.	.
17	59988510	60646679	−0,077	.	.	.	.	1	150858950	.	.	.	.	.	.	.	.	.
17	59988743	60646912	0.082	.	.	.	.	.	.	.	.	.	.	.	.	.	.	.
17	59988998	60647167	0.706	.	.	.	.	.	.	.	.	.	.	.	.	.	.	.
17	59989350	60647519	0.1	.	.	.	.	.	.	.	.	.	.	.	.	.	.	.
17	59989911	60648080	0.082	.	.	.	.	.	.	.	.	.	.	.	.	.	.	.
17	59990218	60648387	−0,352	Yes	.	.	.	.	.	.	.	.	.	.	.	.	.	.
17	59992341	60650514	0.082	Yes	.	.	.	.	.	.	.	.	.	.	.	.	.	.
17	59994924	60653099	−0,170	.	.	.	.	.	.	.	.	.	.	.	.	.	.	.
17	59995297	60653480	−2,300	Yes	.	.	.	.	.	.	.	.	.	.	.	.	.	.
17	59996769	60654965	−1,091	.	.	.	.	.	.	.	.	.	.	.	.	.	.	.
17	59997217	60655413	0.223	.	.	.	.	.	.	.	.	.	.	.	.	.	.	.
17	59998578	60656779	0.021	.	.	.	.	.	.	.	.	.	.	.	.	.	.	.
17	59998987	60657185	0.096	.	.	.	chr17_59998884_59999460_Adult_1Pancreas_peak_30782	.	.	.	.	.	.	.	.	.	.	.
17	60000484	60658681	−0,593	.	.	.	.	1	150863524	.	.	.	.	.	.	.	.	.
17	60002972	60661172	−1,068	Yes	.	.	.	1	150866889	.	.	.	.	.	1	150866600	150867000	GH01J150866
17	60003978	60662179	0.302	.	.	.	.	1	150869866	1	150869832	150870002	EH38E1383877	dELS_CTCF_bound	.	.	.	.
17	60004116	60662317	−0,785	Yes	.	.	.	1	150870000	1	150869832	150870002	EH38E1383877	dELS_CTCF_bound	.	.	.	.
17	60005840	60664045	0.052	.	.	.	.	.	.	.	.	.	.	.	.	.	.	.
17	60005845	60664050	0.048	.	.	.	.	.	.	.	.	.	.	.	.	.	.	.
17	60006356	60664561	1.149	.	.	.	.	.	.	.	.	.	.	.	.	.	.	.
17	60007104	60665442	0.46	.	.	.	.	.	.	.	.	.	.	.	.	.	.	.
17	60007818	60666156	−0,222	.	.	.	.	1	150872531	.	.	.	.	.	.	.	.	.
17	60008289	60666627	−0,346	.	.	.	.	.	.	.	.	.	.	.	.	.	.	.
17	60008509	60666847	−2,300	.	.	.	.	.	.	.	.	.	.	.	.	.	.	.
17	60008630	60666968	−2,101	.	.	.	.	.	.	.	.	.	.	.	.	.	.	.
17	60009425	60667763	0.753	.	.	.	.	.	.	.	.	.	.	.	.	.	.	.
17	60009581	60667919	2.178	.	.	.	.	1	150875439	1	150875430	150875620	EH38E1383881	pELS	1	150874041	150877801	GH01J150874
17	60012910	60671250	0.099	Yes	.	.	.	.	.	.	.	.	.	.	.	.	.	.
17	60017768	60675944	0.048	.	.	.	.	.	.	.	.	.	.	.	.	.	.	.
17	60019612	60677785	−0,101	Yes	.	.	.	1	150883500	.	.	.	.	.	1	150883400	150883600	GH01J150883
17	60020210	60678579	0.065	Yes	.	.	.	1	150883921	.	.	.	.	.	.	.	.	.
17	60020259	60678628	−0,181	.	.	.	.	1	150883965	.	.	.	.	.	.	.	.	.
17	60020573	60678942	−0,543	.	.	.	.	.	.	.	.	.	.	.	.	.	.	.
17	60021598	60679968	−1,421	.	.	.	chr17_60021455_60022033_Adult_6Liver_peak_18550	.	.	.	.	.	.	.	.	.	.	.
17	60030825	60688974	0.71	Yes	.	.	.	.	.	.	.	.	.	.	.	.	.	.
17	60036757	60695114	0.1	.	.	.	.	.	.	.	.	.	.	.	.	.	.	.
17	60085405	60742940	−0,123	.	.	.	.	1	150983066	.	.	.	.	.	1	150980599	150983965	GH01J150980
17	60093605	60751148	1.007	.	.	.	.	1	150995517	1	150995477	150995784	EH38E1383964	dELS_CTCF_bound	1	150995000	150996634	GH01J150995
17	60129146	60786476	0.082	.	.	.	.	1	151038691	.	.	.	.	.	.	.	.	.
17	60241820	60899740	0.099	.	.	.	.	.	.	.	.	.	.	.	.	.	.	.
17	60400531	61059418	0.192	.	.	.	chr17_60399984_60400791_Adult_1LymphNode_peak_11558 chr17_60399648_60400840_Adult_1Pancreas_peak_30825 chr17_60399717_60400761_Adult_1RightVentrical_peak_20769 chr17_60399799_60400807_Adult_1Salivary_peak_30568 chr17_60399920_60400662_Adult_1Spleen_peak_21240 chr17_60399958_60400655_Adult_3LymphNode_peak_9108 chr17_60399729_60400830_Adult_3Salivary_peak_23078 chr17_60399875_60400807_Adult_4LeftAt…	.	.	.	.	.	.	.	.	.	.	.
17	60408030	61066919	−0,158	Yes	.	.	.	.	.	.	.	.	.	.	.	.	.	.
