# Supplementary material for: Bayesian model and selection signature analyses reveal risk factors for canine atopic dermatitis
Source: Commun Biol. 2022 Dec 8;5:1348. doi: 10.1038/s42003-022-04279-8 (PMC9731970; doi:10.1038/s42003-022-04279-8)
Supplement: Supplementary file 7 — Supplementary Data 4 [file 42003_2022_4279_MOESM7_ESM.xlsx]

## Sheet: Supplementary Data 4
Supplementary Data 4
Chr	canFam3.1 pos	canFam4 pos	Quality	phyloP	Ref allele	Alt allele	Dataset (CTRL00=controls homozygous alt allele, CTRL11=controls homozygous ref allele)	Homoz. region	In canine atac seq peak cf3.1	Variant hg38 liftOver chr	Variant hg38 liftOver pos	hg38 cCRE chr	hg38 cCRE start	hg38 cCRE stop	hg38 cCRE ID	hg38 GeneHancer chr	hg38 GeneHancer start	hg38 GeneHancer stop	hg38 GeneHancer ID
17	57359914	57947573	10.92	0.08	A	G	CTRL00	.	.	.	.	.	.	.	.	.	.	.	.
17	57374257	57962095	11.87	−3,750	C	T	CTRL00	.	chr17_57373705_57374381_Adult_1Pancreas_peak_30632 chr17_57373997_57374390_Adult_4Pancreas_peak_25270 chr17_57373685_57374373_Adult_4Stomach_peak_22660 chr17_57373754_57374469_Adult_5PituitaryGland_peak_39488 chr17_57373869_57374375_Adult_5Salivary_peak_22949 chr17_57374042_57374261_Adult_6Liver_peak_18426 chr17_57373981_57374268_Adult_6Pancreas_peak_21454 chr17_57373689_57374390_Adult_6Pituitary…	.	.	.	.	.	.	.	.	.	.
17	57375553	57963391	21.46	−1,940	C	A	CTRL00	.	.	.	.	.	.	.	.	.	.	.	.
17	57378949	57966956	19.27	−0,120	C	T	CTRL00	.	chr17_57378753_57379111_Adult_1Pancreas_peak_30633 chr17_57378819_57379119_Adult_1Spleen_peak_21067 chr17_57378681_57379111_Adult_4LymphNode_peak_11586 chr17_57378914_57379160_Adult_5PituitaryGland_peak_39489 chr17_57378719_57379126_Adult_5Salivary_peak_22950 chr17_57378866_57379009_Adult_6LymphNode_peak_7331	.	.	.	.	.	.	.	.	.	.
17	57524370	58191495	17.86	0.02	A	G	CTRL00	.	.	1	120410246	.	.	.	.	.	.	.	.
17	57524957	58192089	17.86	0.37	C	G	CTRL00	.	.	1	120410769	.	.	.	.	.	.	.	.
17	57532752	58199617	10.59	−0,390	C	T	CTRL00	.	.	1	120491075	.	.	.	.	.	.	.	.
17	57533336	58200202	10.68	0.1	C	A	CTRL00	.	.	1	120490412	.	.	.	.	.	.	.	.
17	57533337	58200203	18.33	0.08	T	G	CTRL00	.	.	1	120490411	.	.	.	.	.	.	.	.
17	57550288	58217190	17.45	−0,890	A	T	CTRL00	.	.	1	146494671	.	.	.	.	.	.	.	.
17	57552470	58219370	18.74	1.52	C	G	CTRL00	.	.	1	146497510	.	.	.	.	.	.	.	.
17	57578890	58245880	12.48	0.34	ATATT	A	CTRL00	.	.	1	152011236	.	.	.	.	.	.	.	.
17	57608686	58275629	12.79	0.08	T	TTTTGTTTG	CTRL00	.	.	.	.	.	.	.	.	.	.	.	.
17	57608686	58275629	12.79	0.08	T	TTTTGTTTGTTTG	CTRL00	.	.	.	.	.	.	.	.	.	.	.	.
17	57938615	58605043	21.3	0.3	T	A	CTRL00	.	.	1	147433331	.	.	.	.	.	.	.	.
17	58339487	58996434	16.43	−0,080	AAACAAC	A	CTRL00	.	.	1	147809287	.	.	.	.	.	.	.	.
17	58371719	59028719	12.07	−0,710	T	C	CTRL11	.	.	.	.	.	.	.	.	.	.	.	.
17	58438481	59095565	13.23	0.08	T	TTTG	CTRL11	.	.	.	.	.	.	.	.	.	.	.	.
17	58449273	59106342	13.81	−1,910	T	A	CTRL11	.	.	.	.	.	.	.	.	.	.	.	.
17	58564606	59221678	14.15	1.36	C	CATCCTGCTATCTTTTTTTTTTTTTTTTTTTTTTTTTTT	CTRL11	.	.	1	145739905	.	.	.	.	chr1	145739801	145741199	GH01J145739
17	58566781	59223808	16.83	0.24	AT	A	CTRL11	.	.	1	145742226	.	.	.	.	.	.	.	.
17	58569490	59226516	11.08	−1,160	GACAGACACACACACAC	G	CTRL11	.	.	.	.	.	.	.	.	.	.	.	.
17	58630624	59287803	13.32	−2,800	T	C	CTRL11	.	.	.	.	.	.	.	.	.	.	.	.
17	58641125	59298310	17.19	−3,940	A	C	CTRL00	.	.	.	.	.	.	.	.	.	.	.	.
17	58893589	59550848	11.5	0.1	C	G	CTRL00	.	.	.	.	.	.	.	.	.	.	.	.
17	58893699	59550958	10.36	0.17	A	G	CTRL00	.	.	.	.	.	.	.	.	.	.	.	.
17	58902115	59559277	18.59	−1,670	C	G	CTRL00	.	.	.	.	.	.	.	.	.	.	.	.
17	58913771	59570947	10.53	0.97	C	T	CTRL00	.	.	.	.	.	.	.	.	.	.	.	.
17	58913890	59571066	19.1	−0,690	G	T	CTRL11	.	.	.	.	.	.	.	.	.	.	.	.
17	59119991	59777009	11.69	−3,800	C	T	CTRL11	.	.	.	.	.	.	.	.	.	.	.	.
17	59179087	59836059	21.76	0.12	C	T	CTRL00	.	.	1	149891024	.	.	.	.	chr1	149891000	149892200	GH01J149891
17	59196462	59853429	18.69	0.52	C	T	CTRL00	.	.	1	149914756	1	149914532	149914864	EH38E1383212	.	.	.	.
17	59228893	59885454	26.65	2.35	C	T	CTRL00	.	.	1	149943401	.	.	.	.	chr1	149941800	149944600	GH01J149942
17	59243922	59900483	14.81	0.1	C	G	CTRL00	.	.	.	.	.	.	.	.	.	.	.	.
17	59254595	59911372	17.47	0.31	C	T	CTRL00	.	.	1	149984223	.	.	.	.	.	.	.	.
17	59261559	59918349	14.24	0.83	T	C	CTRL00	.	chr17_59261508_59261741_Adult_6Liver_peak_18492	1	149991430	.	.	.	.	.	.	.	.
17	59284014	59940999	21.15	−0,240	C	T	CTRL00	.	.	.	.	.	.	.	.	.	.	.	.
17	59289069	59946057	16.75	0.08	T	C	CTRL00	VPS45	.	.	.	.	.	.	.	.	.	.	.
17	59296972	59953946	22.06	0.02	T	A	CTRL00	VPS45	.	.	.	.	.	.	.	.	.	.	.
17	59303204	59960176	22.79	0.1	C	T	CTRL00	VPS45	.	.	.	.	.	.	.	.	.	.	.
17	59304394	59961363	18.86	−0,090	A	C	CTRL00	VPS45	.	.	.	.	.	.	.	.	.	.	.
17	59349380	60006131	19.12	0.1	C	A	CTRL00	VPS45	.	1	150090224	1	150173025	150173374	EH38E1383409	.	.	.	.
17	59398039	60054753	19.16	0.15	A	G	CTRL00	.	.	1	150145346	.	.	.	.	.	.	.	.
17	59398546	60055260	19.24	−1,680	C	T	CTRL00	.	.	.	.	.	.	.	.	.	.	.	.
17	59418956	60075646	17.37	0.08	A	G	CTRL00	.	.	.	.	.	.	.	.	.	.	.	.
17	59422061	60078720	16.41	−0,070	A	G	CTRL00	.	.	1	150172537	.	.	.	.	chr1	150168600	150173864	GH01J150171
17	59422400	60079058	17.37	0.08	A	C	CTRL00	.	.	.	.	.	.	.	.	.	.	.	.
17	59422676	60079334	19.21	−0,140	C	T	CTRL00	.	.	1	150173264	.	.	.	.	chr1	150168600	150173864	GH01J150171
17	59423077	60079735	14.09	−0,710	TTCTG	T	CTRL00	.	.	1	150173680	.	.	.	.	chr1	150168600	150173864	GH01J150171
17	59423123	60079785	18.13	−0,510	C	T	CTRL00	.	.	1	150173734	.	.	.	.	chr1	150168600	150173864	GH01J150171
17	59424503	60081364	22.46	0.14	A	G	CTRL00	.	.	1	150175219	.	.	.	.	.	.	.	.
17	59431898	60088734	21.7	−1,640	C	A	CTRL00	.	.	.	.	.	.	.	.	.	.	.	.
17	59438726	60095548	18.26	−0,370	T	C	CTRL00	.	.	.	.	.	.	.	.	.	.	.	.
17	59445507	60102338	20.55	0.56	A	G	CTRL00	ANP32E	chr17_59444961_59445671_Adult_1Pancreas_peak_30730 chr17_59445408_59445548_Adult_1Spleen_peak_21172 chr17_59445254_59445603_Adult_3Pancreas_peak_21195 chr17_59445214_59445608_Adult_4Pancreas_peak_25370 chr17_59445224_59445610_Adult_6Pancreas_peak_21527	1	150207671	1	150207607	150207956	EH38E1383436	.	.	.	.
17	59446872	60103703	17.62	−0,390	A	C	CTRL00	ANP32E	.	.	.	.	.	.	.	.	.	.	.
17	59454777	60111612	10.24	0.1	C	CCTGCTTCTTTCTCTCTGCCTGTGTCT	CTRL00	ANP32E	.	.	.	.	.	.	.	.	.	.	.
17	59486991	60143713	17.78	0.1	C	T	CTRL00	.	.	.	.	.	.	.	.	.	.	.	.
17	59579396	60236785	17.05	0.1	CACTAACTA	C	CTRL00	.	.	.	.	.	.	.	.	.	.	.	.
17	59614487	60271884	14.05	0.08	TTTA	T	CTRL11	.	.	.	.	.	.	.	.	.	.	.	.
17	59614487	60271884	14.05	0.08	TTTA	TTTATTA	CTRL11	.	.	.	.	.	.	.	.	.	.	.	.
17	59617751	60275151	16.22	0.1	C	T	CTRL00	.	.	.	.	.	.	.	.	.	.	.	.
17	59679153	60336552	16.65	−1,060	T	G	CTRL00	.	.	.	.	.	.	.	.	.	.	.	.
17	59709302	60366707	25.22	0.1	C	G	CTRL00	.	.	.	.	.	.	.	.	.	.	.	.
17	59718558	60375979	10.17	0.08	T	C	CTRL00	.	.	.	.	.	.	.	.	.	.	.	.
17	59725392	60382812	20.24	0.1	C	T	CTRL00	.	.	.	.	.	.	.	.	.	.	.	.
17	59725535	60382955	17.77	−1,190	A	G	CTRL00	.	.	1	150534106	.	.	.	.	.	.	.	.
17	59725939	60383359	17.9	0.14	C	T	CTRL00	.	chr17_59725887_59726197_SkeletalMuscleAdult_5_peak_6433	1	150534530	.	.	.	.	chr1	150534281	150539217	GH01J150534
17	59728609	60386029	17.89	0.02	C	T	CTRL00	.	.	.	.	.	.	.	.	.	.	.	.
17	59729192	60386612	19.05	−0,180	C	G	CTRL00	.	.	1	150537049	.	.	.	.	chr1	150534281	150539217	GH01J150534
17	59740060	60397441	19.34	−0,030	C	A	CTRL00	.	.	1	150553233	1	150552949	150553243	EH38E1383647	chr1	150545400	150554824	GH01J150548
17	59764996	60422397	19.55	0.08	T	C	CTRL00	.	.	.	.	.	.	.	.	.	.	.	.
17	59768499	60425859	16.37	0.08	TATTC	T	CTRL00	.	.	.	.	.	.	.	.	.	.	.	.
17	59769148	60426504	26.37	−0,540	T	G	CTRL00	.	.	.	.	.	.	.	.	.	.	.	.
17	59770311	60427668	19.12	1.55	C	A	CTRL00	.	.	1	150584777	.	.	.	.	.	.	.	.
17	59778592	60436160	17.11	−1,650	C	T	CTRL00	.	.	.	.	.	.	.	.	.	.	.	.
17	59819410	60476934	17.17	−0,110	T	G	CTRL00	.	.	1	150648339	.	.	.	.	.	.	.	.
17	59827082	60484602	19.02	0.02	A	G	CTRL00	.	.	.	.	.	.	.	.	.	.	.	.
17	59830699	60488220	26.69	−0,260	T	A	CTRL00	.	.	.	.	.	.	.	.	.	.	.	.
17	59833024	60490545	10.29	0.29	TGGAAGGAGAAATTTTTTTTTTTTAATTTTTATTTATTTATGATAGTCACACAGAGAGAGCAAGAGAGGCAGAGACACAGGCAGAGGGAGAAACAGGCTCCATGCACCGGGAGCCCGATGTGGAATTCGATCCTGGGTCTCCAGGATCGCGCCCTGGGCCAAAGGCAGGCGCTAAACCGCTGCGCCACCCAGGGATCCC	T	CTRL00	.	.	1	150662941	.	.	.	.	.	.	.	.
17	59837327	60494851	15.52	−2,560	C	T	CTRL00	.	.	.	.	.	.	.	.	.	.	.	.
17	59837425	60494951	17.84	0.02	T	G	CTRL00	.	.	.	.	.	.	.	.	.	.	.	.
17	59837637	60495163	17.04	−0,580	A	G	CTRL00	.	.	.	.	.	.	.	.	.	.	.	.
17	59844251	60501778	18.64	−0,810	T	A	CTRL00	.	.	.	.	.	.	.	.	.	.	.	.
17	59848134	60505661	18.79	−2,200	T	G	CTRL00	.	.	.	.	.	.	.	.	.	.	.	.
17	59855466	60512973	18.37	−0,330	C	T	CTRL00	.	.	1	150692610	.	.	.	.	chr1	150692200	150693800	GH01J150692
17	59861762	60519271	19.83	0.86	A	G	CTRL00	.	.	.	.	.	.	.	.	.	.	.	.
17	59875836	60533361	20.01	−0,160	C	T	CTRL00	.	chr17_59875213_59876175_Adult_1Pancreas_peak_30774 chr17_59875592_59875870_Adult_3Pancreas_peak_21230 chr17_59875570_59875870_Adult_4Pancreas_peak_25413	1	150713184	.	.	.	.	.	.	.	.
17	59890066	60547789	20.71	0.6	T	G	CTRL00	.	.	.	.	.	.	.	.	.	.	.	.
17	59900765	60558664	22.4	0.1	C	G	CTRL00	.	.	.	.	.	.	.	.	.	.	.	.
17	59904204	60562138	14.34	−0,200	C	CTTTTA	CTRL00	.	.	.	.	.	.	.	.	.	.	.	.
17	59906265	60564193	24.22	0.1	C	G	CTRL00	.	.	.	.	.	.	.	.	.	.	.	.
17	59908803	60566953	16.59	0.6	C	T	CTRL00	.	chr17_59908615_59910203_Adult_1Pancreas_peak_30778 chr17_59908673_59908953_Adult_4Pancreas_peak_25417 chr17_59908624_59909424_Adult_5PituitaryGland_peak_39608 chr17_59908783_59908989_Adult_5Salivary_peak_23038 chr17_59908746_59908935_Adult_6Pancreas_peak_21559 chr17_59908633_59909213_Adult_6PituitaryGland_peak_27627	1	150763724	1	150763658	150763977	EH38E1383812	chr1	150760799	150766497	GH01J150760
17	59910898	60569048	19.1	−0,070	C	T	CTRL00	.	chr17_59910757_59910989_Adult_1LymphNode_peak_11537 chr17_59910360_59911000_Adult_1Pancreas_peak_30779 chr17_59910608_59911299_Adult_1Salivary_peak_30525 chr17_59910716_59911145_Adult_1Spleen_peak_21199 chr17_59910596_59911215_Adult_3Salivary_peak_23038 chr17_59910846_59910957_Adult_4Liver_peak_14936 chr17_59910646_59911170_Adult_4LymphNode_peak_11672 chr17_59910603_59911128_Adult_4Salivary_peak_…	1	150765880	1	150765696	150766035	EH38E1383817	chr1	150760799	150766497	GH01J150760
17	59911701	60569851	24.61	0.05	C	T	CTRL00	.	.	.	.	.	.	.	.	.	.	.	.
17	59915512	60573664	28.98	−1,780	A	G	CTRL00	.	.	.	.	.	.	.	.	.	.	.	.
17	59922774	60580929	23.83	0.61	T	C	CTRL00	.	.	.	.	.	.	.	.	.	.	.	.
17	59925671	60583822	17.47	0.08	T	A	CTRL00	.	.	.	.	.	.	.	.	.	.	.	.
17	59936172	60594324	17.82	−0,360	A	G	CTRL00	.	.	1	150806270	.	.	.	.	chr1	150805724	150810873	GH01J150806
17	59940143	60598308	18.59	1.24	A	G	CTRL00	.	.	1	150810557	.	.	.	.	chr1	150805724	150810873	GH01J150806
17	59941251	60599431	19.87	−0,800	T	C	CTRL00	.	.	1	150811639	.	.	.	.	.	.	.	.
17	59944045	60602230	20.76	−0,180	C	T	CTRL00	.	.	.	.	.	.	.	.	.	.	.	.
17	59944297	60602482	21.2	−0,640	T	C	CTRL00	.	.	.	.	.	.	.	.	.	.	.	.
17	59951894	60610080	19.51	−0,320	C	T	CTRL00	.	.	.	.	.	.	.	.	.	.	.	.
17	59957865	60616058	11.11	−1,150	C	CTCTG	CTRL00	.	.	.	.	.	.	.	.	.	.	.	.
17	59959120	60617317	24.21	0.05	C	T	CTRL00	.	.	.	.	.	.	.	.	.	.	.	.
17	59959731	60617928	12.18	0.05	CAAAT	C	CTRL00	.	.	.	.	.	.	.	.	.	.	.	.
17	59960207	60618409	11.63	0.1	C	A	CTRL00	.	.	.	.	.	.	.	.	.	.	.	.
17	59969698	60627909	11.21	−2,970	T	C	CTRL00	.	.	.	.	.	.	.	.	.	.	.	.
17	59969719	60627930	11.06	−0,450	C	T	CTRL00	.	.	.	.	.	.	.	.	.	.	.	.
17	59971603	60629806	11.1	0.65	T	G	CTRL00	.	.	1	150841706	.	.	.	.	chr1	150840201	150844800	GH01J150839
17	59971606	60629809	12.3	−0,380	C	G	CTRL00	.	.	1	150841709	.	.	.	.	chr1	150840201	150844800	GH01J150839
17	59973109	60631312	10.1	0.1	C	CTG	CTRL00	.	.	.	.	.	.	.	.	.	.	.	.
17	59984389	60642580	17.39	0.08	A	G	CTRL00	.	.	1	150856136	.	.	.	.	.	.	.	.
17	59990523	60648694	17.95	−0,350	TTAAAAGCAGCCAACAGGGAACCCTGGGTGGCGCAGTGGTTTAGCGCCTGCCTTTGGCCCAGGGCGCAATCCTGGAGACCCGGGATCGAGTCCCACGTCGGGCTCCCGGTGCATGGAGCCTGCTTCTCCCTCTCCCTATGTCTCTGCCTCTCTCTCTCTCTCTCTCTCTGTATGACTATCATAAATAAATAAAAATTTTAAAAAATTTTTAAAAAAATAAATAAATAAA	T	CTRL00	.	.	.	.	.	.	.	.	.	.	.	.
17	59994326	60652499	25.4	0.05	C	T	CTRL00	.	.	.	.	.	.	.	.	.	.	.	.
17	59994785	60652960	11.16	−0,050	T	C	CTRL00	.	.	.	.	.	.	.	.	.	.	.	.
17	59995036	60653211	17.21	0.1	C	T	CTRL00	.	.	.	.	.	.	.	.	.	.	.	.
17	59995451	60653634	18	−0,400	C	T	CTRL00	.	.	.	.	.	.	.	.	.	.	.	.
17	59995891	60654086	18.66	−0,160	C	T	CTRL00	.	.	.	.	.	.	.	.	.	.	.	.
17	59998394	60656595	20.08	−0,840	A	G	CTRL00	.	.	.	.	.	.	.	.	.	.	.	.
17	59998625	60656826	12.89	0.02	CAATAAACTAACAGTGGGGGATCCCTGGGTGGCGCAGCGGTTTGGCGCCTGCCTTTGGCCCAGGGCGCGATCCTGGAGACCCGGGATCGAGTCCCACGTCAGGCTCCCGGTGCATGGAGCCTGCTTCTCCCTCTGCCTGTGTCTCTGCCTCTCTCTCTCTCTCTGTGACTATCATAAATAAATAAAATTTAAAAAAAATAAAAAATAAAAAAAAAA	C	CTRL00	.	.	.	.	.	.	.	.	.	.	.	.
17	60006510	60664715	13.34	0.1	TAAAACATCCAGGAGGGATCCCTGGGTGGCGCAGCGGTTTGGCGCCTGCCTTTGGCCCAGGGCGCGATCCTGGAGACCCGGGATCGAATCCCACATCGGGCTCCCGGTGCATGGAGCCTGCTTCTCCCTCTGCCTGTGTCTCTGCCTCTCTCTCTCTCTCTCTCTCTGTGACTATCATAAATAAATTAAAAAAAAAAAAATTAAAAAAAAAAAAAAAAAAAGTTTGGCCAAGTCTCTGAGTGCAGTTATTGGAACGGAGTATCCATGCCAGTAATTTTCTTTCTTTCTTCTTTCTTTCTTCTTTCTTTCTTTCTTGTTTGTGTATTTCGTGTCTGTGGTTTTTCTTATTTATTCTATAGTTCGTTCTGCCTGCCTTCTCTTCCTTCCTTCCTTCCGTCG…	T	CTRL00	.	.	.	.	.	.	.	.	.	.	.	.
17	60007050	60665388	18.25	0.15	A	G	CTRL00	.	.	.	.	.	.	.	.	.	.	.	.
17	60012439	60670777	25.51	−0,220	A	G	CTRL00	.	.	.	.	.	.	.	.	.	.	.	.
17	60013024	60671364	17.36	−0,680	A	C	CTRL00	.	.	.	.	.	.	.	.	.	.	.	.
17	60016425	60674799	12.78	−3,370	C	G	CTRL00	.	.	.	.	.	.	.	.	.	.	.	.
17	60016745	60675119	18.69	−0,120	AAAAT	A	CTRL00	.	.	.	.	.	.	.	.	.	.	.	.
17	60017901	60676076	25.61	0.05	C	T	CTRL00	.	.	.	.	.	.	.	.	.	.	.	.
17	60023689	60682061	18.68	0.08	C	G	CTRL00	.	.	.	.	.	.	.	.	.	.	.	.
17	60027319	60685658	24.11	0.08	A	G	CTRL00	.	.	.	.	.	.	.	.	.	.	.	.
17	60079157	60736683	14.66	1.23	A	G	CTRL11	.	.	1	150975365	1	150975325	150975562	EH38E1383949	chr1	150969679	150980234	GH01J150969
17	60113535	60770856	21.63	0.08	A	G	CTRL00	.	.	.	.	.	.	.	.	.	.	.	.
17	60306082	60964703	17.08	−1,730	T	G	CTRL00	.	chr17_60305921_60306340_Adult_1LymphNode_peak_11554 chr17_60305666_60306449_Adult_1Pancreas_peak_30813 chr17_60305697_60306586_Adult_1RightVentrical_peak_20761 chr17_60305716_60306454_Adult_1Salivary_peak_30562 chr17_60305879_60306437_Adult_1Spleen_peak_21233 chr17_60305903_60306293_Adult_3Bladder_peak_8350 chr17_60305976_60306223_Adult_3Liver_peak_4630 chr17_60305861_60306434_Adult_3LymphNode_pe…	1	151254594	1	151254528	151254878	EH38E1384175	chr1	151253799	151256201	GH01J151254
