# Supplementary material for: Bayesian model and selection signature analyses reveal risk factors for canine atopic dermatitis
Source: Commun Biol. 2022 Dec 8;5:1348. doi: 10.1038/s42003-022-04279-8 (PMC9731970; doi:10.1038/s42003-022-04279-8)
Supplement: Supplementary file 8 — Supplementary Data 5 [file 42003_2022_4279_MOESM8_ESM.xlsx]

## Sheet: Supplementary Data 5
Supplementary Data 5
Case #1 SV chr	canFam4:start pos of the 11bp window	canFam4:stop pos of the 11bp window	canFam4:end pos	Length bp	Type	Found in Chromium Dogs SV set*	Homozygous region	Ref	Alt	Genotype	In canine atac_seq peak cf3.1	hg38 liftOver chr	hg38 liftOver start pos	hg38 liftOver stop pos	hg38 cCRE chr	hg38 cCRE start	hg38 cCRE stop	hg38 cCRE ID	hg38 cCRE function	hg38 GeneHancer chr	hg38 GeneHancer start	hg38 GeneHancer stop	hg38 GeneHancer ID		Case #2 SV chr	canFam4:start pos of the 11bp window	canFam4:stop pos of the 11bp window	canFam4:end pos	Length bp	Type	Found in Chromium Dogs SV set*	Homozygous region	Ref	Alt	Genotype	In canine atac_seq peak cf3.1	hg38 liftOver chr	hg38 liftOver start pos	hg38 liftOver stop pos	hg38 cCRE chr	hg38 cCRE start	hg38 cCRE stop	hg38 cCRE ID	hg38 cCRE function	hg38 GeneHancer chr	hg38 GeneHancer start	hg38 GeneHancer stop	hg38 GeneHancer ID
17	55156867	55156878	55157080	-207	DEL	YES	.	ttacaataatccttttttttaatttttatttatttatttatgatagtcacacacagagagagagagagagagagaggcagagacacaggcagagggagaagcaggctccatgcaccgggagcccgacgtgggattcgatcccgggtctccaggatcgcgccctgggccaaaggcaggcgctaaaccgctgagccacccagggatccc	N	0/1	.	.	.	.	.	.	.	.	.	.	.	.	.		17	55156868	55156879	55157081	-207	DEL	YES	.	tacaataatccttttttttaatttttatttatttatttatgatagtcacacacagagagagagagagagagagaggcagagacacaggcagagggagaagcaggctccatgcaccgggagcccgacgtgggattcgatcccgggtctccaggatcgcgccctgggccaaaggcaggcgctaaaccgctgagccacccagggatcccc	N	0/1	.	.	.	.	.	.	.	.	.	.	.	.	.
17	55221779	55221790	55221785	52	INS	YES	.	N	ATATACATATACATATATATATTTCCATATACTTATATATGGAAATATATAC	1/1	.	1	117364774	117364780	.	.	.	.	.	1	117362211	117372182	GH01J117362		17	55221779	55221790	55221785	52	INS	YES	.	N	ATATACATATACATATATATATTTCCATATACTTATATATGGAAATATATACC	0/1	.	1	117364774	117364780	.	.	.	.	.	1	117362211	117372182	GH01J117362
17	55312135	55312146	55312141	235	INS	NO	.	N	TTTTATAAATTTATTTATTTATTTATTTATTTATTTTTTTTTAAATTTTTTAAATTTTTATTTATTTATGATAGTCACACAGAGAGAAAGAGAGAGAGGCAGAGACACAGGCAGAGGGAGAAGCAGGCTCCACGCAGCTCAGAGCCCGATGTGGGATTCGATCCCGGGTCTCCAGGATCGCGCCCTGGGCTAAAGGCAGGCGCCAAACCGCTGCGCCACCCAGGGATCCCAACAT	0/1	.	1	117443664	117443670	.	.	.	.	.	.	.	.	.		17	55312131	55312142	55312137	228	INS	NO	.	N	AACATTTATAAATTTATTTATTTATTTATTTATTTATTTTTTTAAATTTTTTTAAATTTTTATTTATTTATGATAGTCACACAGAGAGAAAGAGAGAGGCAGAGACACAGGCAGAGGAGAAGCAGGCTCACGCACCAGGAGCCCGATGGCAGGATTCGATCCCGGGTCTCCAGGATCGCGCCCTGGGCCAAAGGCAGGCGCCAAACCGCTGCGCCACCCAGGGATCCC	0/1	.	1	117443660	117443666	.	.	.	.	.	.	.	.	.
17	55349088	55349099	55349094	188	INS	NO	.	N	CAAGAGCTTTAAATTTTTTTTTTTTTTATTTATTTACATAGTCACAGAGAGAGAGAGAGAGGGCAGAGACACAGGCAGAGGGAGAAGCAGGCTCCATGCACCCGAGCCCACATGGGACTTCATCCCGGGTTCTCCAGGTGATCGCGCCACAAAAGACAGGCGCTAAACGCTGCGCCACCCAGGGATCC	0/1	.	.	.	.	.	.	.	.	.	.	.	.	.		17	55349089	55349100	55349095	184	INS	NO	.	N	AAGAGCTTTAATTTTTTTTTATTTATTTATGATAGTGAGAGAGAGAGAGAGAGAGAGACAGAGACACAGGCAGAGGGAGAAGCAGGCTCCATGCACAGGAGCCCGACATGGGACTCGATCCGGAGTCAGGGATCAGCGCCTGGGCCAAAGACAGGCGCTAAACCGCTGCGCCACCCAGGATCCA	0/1	.	.	.	.	.	.	.	.	.	.	.	.	.
17	55607067	55607078	55607073	189	INS	NO	.	N	AAAAGTTGTTTGCGGGATCCCTGGGTGGCGCAGCGGTTTGGCGCCTGCCTTTGGCCCAGGGCGCGATCCTGGAGACCTGGGATCGAATCCCACATGGGGCTTCCGGTGCATGGAGCCTGCTTCTCCCTCTACCCTGTCTCTGCCTCTCTCTCTTTCTCTCTCTGTGACTATCATAAATAAAAAAAAAAA	0/1	.	1	96678993	96678999	.	.	.	.	.	.	.	.	.		17	55607076	55607087	55607082	197	INS	NO	.	N	GCAAGTTGCTTGGATCCCTGCAGAAGCGCAGCGGCTTGGCGCCTGCCTTTGCCCAGTGCGATCCTGGAGACCTGGGATCGAATCCTGCCATCGGGCTTCCGGTGCATGGAGCCTGCTTCTCCCTCAAGCTCATGTCTCTGCTCTCTCTCTCTTTCTCTCTCTCTGTGACTATCATAACAAAAAAAAAAAAAAAAAAA	0/1	.	1	96679002	96679008	.	.	.	.	.	.	.	.	.
17	55646161	55646172	55646167	199	INS	YES	.	N	AGCACTTTTTTTTTTTAAATTTTTTTTTATTTTTTTTTATTTATGATAGTCACACAGAGAGAGAGAGAGAGAGGCAGAGACACAGGCAGAGGGAGAAGCAGGCTCCATGCACCGGGAGCCCGACGGTGGGACCCGATCCCGGTCTCAGGACGCGCCTGAGCCAAAGGCAGGCGCCAAATCGCTGCGCCACCCAGATCCC	0/1	.	.	.	.	.	.	.	.	.	.	.	.	.		17	55646168	55646179	55646174	197	INS	YES	.	N	TTTTTTTTAAATTTTTTTTATTTTTTTTTATTTATGATAGTCACACAGAGAGAGAGAGAGAGGCAGAGACACAGGCAGAGGGAGAAGCAGGCTCCATGCACCGGGAGCTCGACGTGGGATTCGATCCCGGGTTCCCAGGATCGCGCCCTGAGCCAAAGGCAGGCGCCAAACCGCTGCGCCACCCAGGGATCCCAGCA	1/1	.	.	.	.	.	.	.	.	.	.	.	.	.
17	57011213	57011224	57011285	-66	DEL	NO	.	aaaagaaaagaaaagaaaagaaaagaaaagaaaagaaaagaaaagaaaaagaaagaaagaaagaaa	N	0/1	.	.	.	.	.	.	.	.	.	.	.	.	.		17	57011212	57011223	57011285	-67	DEL	NO	.	gaaaagaaaagaaaagaaaagaaaagaaaagaaaagaaaagaaaagaaaaagaaagaaagaaagaaa	N	1/1	.	.	.	.	.	.	.	.	.	.	.	.	.
17	57243147	57243158	57243422	-269	DEL	YES	.	AAAGCTAGACTCTCCtttcttttttttttttttttAAAGCTAGACTCTCCTAACCACCATGCTTTACTAGGGacagagattttaaatgtatgagataaaaatatgcatcaaagtcctacaattttcttgctccatccaagtagatcttacacatcccttaatattatacatcatcactttggagaccactgTTTCATACTGATTCTAAATCTGCCTATACATGCACCTTTGAAATGAGTTTCATTATCTTTTCTTCTATCTTTCCTTCC	N	1/1	.	1	119754757	119755318	.	.	.	.	.	.	.	.	.		17	57243147	57243158	57243422	-269	DEL	YES	.	AAAGCTAGACTCTCCtttcttttttttttttttttAAAGCTAGACTCTCCTAACCACCATGCTTTACTAGGGacagagattttaaatgtatgagataaaaatatgcatcaaagtcctacaattttcttgctccatccaagtagatcttacacatcccttaatattatacatcatcactttggagaccactgTTTCATACTGATTCTAAATCTGCCTATACATGCACCTTTGAAATGAGTTTCATTATCTTTTCTTCTATCTTTCCTTCC	N	1/1	.	1	119754757	119755318	.	.	.	.	.	.	.	.	.
17	57244284	57244295	57244361	-71	DEL	YES	.	GGAGTAACTGGCTTCAATCTACCTTCTCCCGCCGCGTAGGAAAAAAAGGCGGGAGAAGCCCCGGCGGCGTC	N	1/1	.	1 and 2	chr1: 119756266 chr2: 140217367	chr1: 119756277 chr2: 140217432	.	.	.	.	.	.	.	.	.		17	57244292	57244303	57244364	-66	DEL	YES	.	TGGCTTCAATCTACCTTCTCCCGCCGCGTAGGAAAAAAAGGCGGGAGAAGCCCCGGCGGCGTCTAG	N	1/1	.	2	140217364	140217432	.	.	.	.	.	.	.	.	.
17	57635623	57635634	57635629	50	INS	NO	.	N	AAAAATCAAATTAGTTAAAAAGATTTTATTTTAAAAAATCTTAAAACAGTT	0/1	.	.	.	.	.	.	.	.	.	.	.	.	.		17	57635621	57635632	57635627	53	INS	NO	.	N	ATTTAAAAAAATCAAATTAGTTAAAAGATTTTATTTAAAAAAATCTTAAAACAG	0/1	.	.	.	.	.	.	.	.	.	.	.	.	.
17	57703437	57703448	57703614	-171	DEL	YES	.	aagatctgccgactgggcagccctggtggctcagcggtttagtgtcaccttcagcccagggtgggatcctggagacccaggatcgagtcccatgtcgggctccctgcatgaagcctgcttgtgtctctgtctctatgtctctcatgcataaataaataaaatttaaaaaaa	N	0/1	.	1	120175684	120175704	1	120175827	120176022	EH38E1381798	pELS	1	120173999	120177201	GH01J120174		17	57703437	57703448	57703614	-171	DEL	YES	.	aagatctgccgactgggcagccctggtggctcagcggtttagtgtcaccttcagcccagggtgggatcctggagacccaggatcgagtcccatgtcgggctccctgcatgaagcctgcttgtgtctctgtctctatgtctctcatgcataaataaataaaatttaaaaaaa	N	1/1	.	1	120175684	120175704	1	120175827	120176022	EH38E1381798	pELS	1	120173999	120177201	GH01J120174
17	57703896	57703907	57703902	215	INS	NO	.	N	AGAAACTGATTCCCGGGATCCCTGGGTGGCGCAGCGGTTTGGTGCTCAGTTTCTGGCCTAGAAGCACATCCTGAGACCCGGGGTCGAATCCCACGTCGGGGCCTCTGGCATGGACCCTGCTTCTCCCTCTGCCTATGTCTCTGCCTCTCTCTCTCTCTCTCTCTGTGTGACTATCATAAATAAATAAAAATTAAAAAAAAAAAAAAAAAAAAAAA	0/1	chr17_57115285_57116138_Adult_1Pancreas_peak_30625 chr17_57115149_57116321_Adult_1Salivary_peak_30398 chr17_57115183_57116205_Adult_3Salivary_peak_22920 chr17_57115144_57116177_Adult_4Salivary_peak_22328 chr17_57115240_57116313_Adult_4Stomach_peak_22649 chr17_57115037_57116043_Adult_5Salivary_peak_22940 chr17_57115167_57116131_Adult_6PituitaryGland_peak_27518	1	120175932	120175938	.	.	.	.	.	1	120173999	120177201	GH01J120174		17	57703896	57703907	57703902	217	INS	NO	.	N	AGAAACTGATTCCGGGATCCCTGGGTGGCGCAGCGGTTTTGGTGCCTTGCCTTTGGCCCAGGGCGCGATCCTGGAGACCCGGGGTGATCCCGTCGGGCTCCCGGTACATGGACCCTGCTTCTCCCTCTGCCTATGTCTCTGCCTCTCTCTCTCTCTCTCTCTCTCTGTGTGACTATCATAAATAAATAAAAATTCAAAAAAAAAAAAAAAAAAAAAAA	1/1	chr17_57115285_57116138_Adult_1Pancreas_peak_30625 chr17_57115149_57116321_Adult_1Salivary_peak_30398 chr17_57115183_57116205_Adult_3Salivary_peak_22920 chr17_57115144_57116177_Adult_4Salivary_peak_22328 chr17_57115240_57116313_Adult_4Stomach_peak_22649 chr17_57115037_57116043_Adult_5Salivary_peak_22940 chr17_57115167_57116131_Adult_6PituitaryGland_peak_27518	1	120175932	120175938	.	.	.	.	.	1	120173999	120177201	GH01J120174
17	57909596	57909607	57909602	190	INS	NO	.	N	GACACTCTGTTTTTTTTTTTTTTTTTTTTTTTAATTTATTTATGATAGTCACAGAGAGAGAGGCAGAGACACAAGCAGAGAGGGAGAAGCAGGCTCCATGTACAGGGAGCCTGATGTGGGGTTCGATCCCGGGTCTCAGGATCGCGCCGAGCCAGGCAGCGCCAAGCCGCTGCCGCCACCCAGGGATCC	1/1	.	1	148999179	148999185	.	.	.	.	.	.	.	.	.		17	57909601	57909612	57909607	187	INS	NO	.	N	ACTCTGTTTTTTTTTTTTTTTTTTTTTAATTTATTTGTTGAGTAGCTACAGAGAGAGAGAGTAGAGACATGCTAAGAGGAAGCAGCCCCACAGGAGCCTGATGGGATTCGATCTCGGTCTCCAGGACGCGCCTCAGCCAAAGGCAGGCGCCAAACTGGCTGCGCCACCTAGGATCCCTGCT	1/1	.	1	148999184	148999190	.	.	.	.	.	.	.	.	.
17	58229523	58229534	58229529	203	INS	YES	.	N	CGCACAGGAGAGAGGTTTTTTTTTTTTTAATTTTTTTAAACTTTATTTATTTATGATAGGGACACAGAGAGAGAGAGGCAGAGACACAGGCAGAGGGAGAAGCAGGCTCCATGCACTGAGCCCGACGGGGATTTGATCCCGGGTCTCCGAGACTGCGCCTGGGCCAAGCTGCAGGCGCCAAACCGCTGCGCCACCCAGGATCC	0/1	.	1	152019357	152019363	.	.	.	.	.	.	.	.	.		17	58229523	58229534	58229529	202	INS	YES	.	N	CGTGACAGGAGAGGTTTTTTTTTTTTAATTTTTTAAACTTTTATTTTATTTATGATAGGACACAGAGAGAGAGAGGCAGAGACACAGGCAGAGGGAGAAGAGCCCCGCATGCACCGGAGCCCGACGTGGATTTGATCCCGGGTCTCCAGGACCGCGCCTGGCCAAAGGCAGGCTTCTGCAACCGCTGCGCCACCCAGGATCC	1/1	.	1	152019357	152019363	.	.	.	.	.	.	.	.	.
17	58233298	58233309	58233364	-60	DEL	YES	.	AAGATTTTCATCTATGaaaataaataaataaaaaaataaaaaaaaaaataaaaaaaaaaa	N	0/1	.	.	.	.	.	.	.	.	.	.	.	.	.		17	58233299	58233310	58233365	-60	DEL	YES	.	AGATTTTCATCTATGaaaataaataaataaaaaaataaaaaaaaaaataaaaaaaaaaaa	N	1/1	.	.	.	.	.	.	.	.	.	.	.	.	.
17	58234754	58234765	58234952	-192	DEL	YES	.	gagtcctccatctttttttttttaatttttatttatgatagacagagagagagagagagagaagcagagacataggcagagggagaagcaggctccatcccgggagcctgacgtgggattcgatcccgggtctccaggatcgtgccctgggccaaaggcaggcgctaaaccgctgcaccacccagggatccc	N	0/1	.	.	.	.	.	.	.	.	.	.	.	.	.		17	58234754	58234765	58234952	-192	DEL	YES	.	gagtcctccatctttttttttttaatttttatttatgatagacagagagagagagagagagaagcagagacataggcagagggagaagcaggctccatcccgggagcctgacgtgggattcgatcccgggtctccaggatcgtgccctgggccaaaggcaggcgctaaaccgctgcaccacccagggatccc	N	1/1	.	.	.	.	.	.	.	.	.	.	.	.	.
17	58248314	58248325	58248320	224	INS	NO	.	N	TAAAGACAAGACACAGGGGGATCCCTGGGTGGCGCAGCGGTTTGGCGCCTGCCTTTGGCCCAGGGCGCGATCCTGGAGACCCGGGACGAGTCCCACGTCGGGCTCCCGGTGCATGGAGCCTGCTTCTCTCTCTGCCTGTGTCTCTGCCTCTCTCTCTCTCTCTCCTCTGTGACTATCATGAATAAATAAATAAAATCTTTAAAAAAAAAAAAAAAAAAAAAAA	0/1	.	1	152008873	152008879	.	.	.	.	.	.	.	.	.		17	58248314	58248325	58248320	218	INS	NO	.	N	TAAAGACAAGACACAGGGATCCCTGGGTGGCGCAACAGTTTAAGCGCCACCTTTGACGGGGCGCGATCCTGGAAGACCGGATCGAGTCCCACGTCCCATTCCAGGGCCATGGGCCTGCTTCTCTCTCTGCACCTGTGTCTCTCTCTCTCTCTCTTCTGTGACTATCATGAATGAAGTAAATAAAATCTTTAAAAAAAAAAAAAAAAAAAAAAAAAAAA	0/1	.	1	152008873	152008879	.	.	.	.	.	.	.	.	.
17	58276440	58276451	58276446	187	INS	NO	.	N	TGTTCCTCTCTTTTTTTTTTTTTAAATTTTTATTTATTTTATGATAGTCACAGAGAGAGAGACAGGCAGAGACACACAGGCAGGAGAAGCAGGCCCATGCACCGGGAGCCCGATGTGGGATTCGATCCCGGGTCTCCAGGATCGCGCCTGGGCTGGGGGCGCCAAACCGCTGCGCCACCTAGGATCCC	1/1	.	.	.	.	.	.	.	.	.	.	.	.	.		17	58276444	58276455	58276450	185	INS	NO	.	N	CCTCTTTTTTTTTTTTTTTTTTTAAATTTTATTTGTTTATGATAGTCACAGAGAGAGAGAGACGAACACAGGCAGGGAGAAGCAGGCTCCATGCACCGGGGCCCGATGTGGGATTCGTCCGGGTCTCCAGGATGCGCCCTGGGCCAAAGGCAGGCGCCAAACCGCTCGCCACCCAGGGATCCCTGTTC	1/1	.	.	.	.	.	.	.	.	.	.	.	.	.
17	58278676	58278687	58278879	-197	DEL	YES	.	ctagtccctgttattttttttttttttaatttttatttatttatgatagtcacacagagagagagaggcagagacataggcagagggagaagcaggctccatgcaccgggagcccgacgtgggattcgatcccgggtctccaggatcgcgccctgggccaaaggcaggcgccaaaccgctgcgccacccagggatcc	N	1/1	.	.	.	.	.	.	.	.	.	.	.	.	.		17	58278678	58278689	58278881	-197	DEL	YES	.	agtccctgttattttttttttttttaatttttatttatttatgatagtcacacagagagagagaggcagagacataggcagagggagaagcaggctccatgcaccgggagcccgacgtgggattcgatcccgggtctccaggatcgcgccctgggccaaaggcaggcgccaaaccgctgcgccacccagggatccct	N	1/1	.	.	.	.	.	.	.	.	.	.	.	.	.
17	58315664	58315675	58315670	208	INS	NO	.	N	GGTTTCCTGCCTTGTTTTTTTTTTTTAAAGATTTTATTTATTTATTCATGATAGTCACACAGAGAGAGAGAGAGAGAGAGAGCGAGACATGGGCAGAGGGAGAAGCAGGCTCCATGCAGAGCCCGATGTGGGGTCGTCCCCGGGTCTCCCAGGATCGCGCCCTGGGCCAAAGGCAGAGGCGCCAAACCGCTGCGCCACCCAGGGATCC	1/1	.	.	.	.	.	.	.	.	.	.	.	.	.		17	58315664	58315675	58315670	205	INS	NO	.	N	GGTTTCTTGCCTTTGTTTTTTTTTTAAAGATTTTATTTATTTATTCATGATAGTCACACAGAGAGAGAGAGAGAGAGAGGCAGAGACATAGGCAGAGGGAGTAGCTATTCCATGCAGGGAGCCCGATGTGGGGATTCGATCCCGGTCTCCAGGATCGCCCGAAGCCAAAGGCAGGCGCCAAACCGCTGCGCCACCCAGGGATCCC	1/1	.	.	.	.	.	.	.	.	.	.	.	.	.
17	58329390	58329401	58329396	73	INS	NO	.	N	TCTCTCTCTCTCTTTCTTTCTTTCTTTCTTCCTTCCTTCCTTCCTTCCTTCCTTCCTTCCTTCCTTCCTTC	1/1	.	.	.	.	.	.	.	.	.	.	.	.	.		17	58329387	58329398	58329393	70	INS	NO	.	N	TCTTTCTTTCTTTCTTTCTTTCCTTCCTTCCTTCCTTCCTTCCTTCCTTCCTTCCTTCCTTCCTTCCTTC	1/1	.	.	.	.	.	.	.	.	.	.	.	.	.
17	58597495	58597506	58597501	202	INS	NO	.	N	AAATAAATAAATAAAAAATAAACTCAGAGTCTGGGAATCCTGGGTGGCTCAGCGGTTTAGTGCCTGCCTTTGGCCCAGGATGTGATCCTGGAGTCCCGGGATCAAGTCCCACATCAGGCTTCCTGCATGGAGCCTGCTTCTCCTCTGCCTGTGTCTCTGCCTCTCTCTCTCTCTGTGACTATCATAAATAAGTAAAAATTTAAAAAAATAAAT	0/1	.	.	.	.	.	.	.	.	.	.	.	.	.		17	58597495	58597506	58597501	417	INS	NO	.	N	AAATAAATAAATAAAAAATAAACTCAAGTCTGGGAATCCTGGGTGGCTCAGCGGTTTAGTGCCTGCCTTTGGCCCAGGATGTGATCCTGGGTCCGGGATCAAGTCCCATCAGGCTTCCTGCATGGAGCCTGCTTCTCCCTCTGCCTGTGTCTCTGCCTCTCTCTCTCTCTGTGACTATCATAAATAAGTAAAAATTTAAAAAAATAAATAAATAAAAAATAAACTCAAGTCTGGGAATCCCTGGGTGGCTCAGCGGTTTAGTGCCTGCCTTTGGCCCAGGATGTGATCCTGGAGTCCCGGGATCAAGTCCCACATCAGGCTTCCTGCATGGAGCCTGCTTCTCCCTCTGCCTGTGTCTCTGCCTCTCTCTCTCTCTCTGTGACTATCATAAATAAGTAA…	0/1	.	.	.	.	.	.	.	.	.	.	.	.	.
17	58600406	58600417	58600412	190	INS	NO	.	N	TTTTTTTTATTTTTTTATTTTATTTTTTATTTATTTATGATAGTCACACAGAGAGGAGTTTAGACACAGGCAGAGGGAGAAGCAGGCTCCATGCACCGGGAGCTCCGACGTGGGATTCGATCCCGGGTTCTGTGATCGCGCCTGGGCCAAAGGCAGGCGCCAAACCGCTGCGCCACCCAGGGATCCCCTT	0/1	.	1	147419928	147419930	.	.	.	.	.	.	.	.	.		17	58600406	58600417	58600412	198	INS	NO	.	N	TTTTTTTTTTTATTTTTATTTTATTTTTTATTTATTTATGATAGTCACACAGAGAGGAGAGAGGCTGAGACACAGGCAGAGGGAGAAGCAGGCTCCATGCCGGGAGCCCGACGTGGGATTCGATCCCGGGTCTCCAGGATGGCGCCCACGGGCCAAAGGCAGGCGCCAAACCGCTGCGCCACCCAGGGATCCCCCTTT	0/1	.	1	147419928	147419930	.	.	.	.	.	.	.	.	.
17	58869955	58869966	58869961	37	INS	NO	ACP6	N	ACTCTCCAGCTCTTAACTAGGACATGTTGAATATTTG	0/1	.	1	147649376	147649387	.	.	.	.	.	1	147645600	147652400	GH01J147647		17	58869946	58869957	58869952	37	INS	NO	ACP6	N	AACATTCTAACTCTGTGCCTTCAACTAGGACATAT	0/1	.	1	147649367	147649373	.	.	.	.	.	1	147645600	147652400	GH01J147647
17	58870234	58870245	58870240	48	INS	NO	ACP6	N	AAGAAAGAAAGAAAGAAAGAAAGAAAGAAAGAAAGAAAGAAAGAAATT	0/1	.	1	147649934	147649942	.	.	.	.	.	1	147645600	147652400	GH01J147647		17	58870234	58870245	58870240	53	INS	NO	ACP6	N	AAGAAAGAAAGAAAGAAAGAAAGAAAGAAAGAAAGAAAGAAAGAAAGAAATT	0/1	.	1	147649934	147649940	.	.	.	.	.	1	147645600	147652400	GH01J147647
17	59028651	59028662	59028657	189	INS	NO	.	N	TCTTTTTTTTTTTTTTTTTTTTTTAAATTTTTATTTATGATAGTCACACAGAGAGAGAGAGAGATAGAGACATAGGCAGAGGGAGAAGCAGGCTCCATGCACTGGGAACCCTACGTGAGTTCGATCCGGGTCTCAGAGGTTCCCTGGGCCAAAGGCAGGCACCAAACCGCTCGCCCACCCAGGGTCCCCTGCAGGA	0/1	.	.	.	.	.	.	.	.	.	.	.	.	.		17	59028649	59028660	59028655	201	INS	NO	.	N	GCAGAGTCTTTTTTTTTTTTTTTTTTTTTTTTTTTTTTAAATTTTTATTTTTATACAGTCAACACACAGAGAGAGAGAGAGATAGACATAGGTACAGAGGGAGAAGGGAAGTCCCATGCACTGGGAACCCTACGTGATCCCGGGTCTCAGATCACGCCTGGGCCAAAAGGCAGGCACCAGCTGCGCCACCCAGGGATCCCC	0/1	.	1	147861437	147861438	.	.	.	.	.	.	.	.	.
17	59549481	59549492	59549523	-36	DEL	NO	.	tctctctctTTCAAAATCAGGGAGGTTAAGAAAAAA	N	0/1	.	.	.	.	.	.	.	.	.	.	.	.	.		17	59549481	59549492	59549523	-36	DEL	NO	.	tctctctctTTCAAAATCAGGGAGGTTAAGAAAAAA	N	0/1	.	.	.	.	.	.	.	.	.	.	.	.	.
17	59967733	59967744	59967739	196	INS	NO	VPS45	N	AGTTAATTTTTTTTTTTTTTTTTTTTTTTATTTATGATAGTCACACAGAGAGAGGGAGGCAGAGATGGCAGAGGGAGAAGCAGGCTCCATGTACCGGGAGCCCGACGGGGATTCATCCTGGGTCTCCAGGATCACACCCTGGGTCAAAGGCAGGCGCCAAACCACTGCGCCACCCAGGGATCCCCCCAGACA	0/1	.	1	150037028	150037039	.	.	.	.	.	.	.	.	.		17	59967740	59967751	59967746	194	INS	NO	VPS45	N	TTTTTTTTTTTTTTTTTTATTTATGATAGTCACACAGAGGGAGAGGCAGAGACACAGGCAGAGGGAGAAGCAGGCTCCATGCTGCAGGGAGCCCGACGTGGGGTCCAGTCTGGTCTCAGGATCACACCCACAGATCAAAGGCAGCAAACCACCCTAAAGCACTAGGGTCCACAGAATAGTTAA	0/1	.	1	150037035	150037041	.	.	.	.	.	.	.	.	.
17	59968105	59968116	59968243	-132	DEL	NO	VPS45	gagagagagagagaggcagagacacaggcagagggagaagcaggttccatgcaccgggagcccaacgtgggattcgatcccaggtctccaggatcgcggcctgggccaaaggcaggcgccaaaccgctgcgc	N	0/1	.	.	.	.	.	.	.	.	.	.	.	.	.		17	59968100	59968111	59968227	-121	DEL	NO	VPS45	acagagagagagagagagaggcagagacacaggcagagggagaagcaggttccatgcaccgggagcccaacgtgggattcgatcccaggtctccaggatcgcggcctgggccaaaggcagg	N	0/1	.	.	.	.	.	.	.	.	.	.	.	.	.
17	60126464	60126475	60126470	427	INS	NO	.	N	ATAAATAAATAAAAATCTTGGGATCCCTGGGTGGCGCAGCGGTTTGGCGCCTGCCTTTGGCCCAGGGCGCGATCCTGGAGACCTGGGATCGAGTCCCACATCAGACTCCCCGGTGCATGGAGCCTGCTTCTCCCTCTGCCTGTGTTCTGCTCTCTCTCTCTCTCTCTGTGTGACTATCATAAATAAATAAAAATTTAAAAAATAAATAAATAAAAAATAAATAATAAAGTTCTCTCAATAATGAGGATCCCTGGGTGGCGCAGCGGTTTTGGCGCCTGCCTTTGGCCCAGGGCGCGATCCTGGAGACCCGGGACGTAATCCCACGTCGGGCTCCTGGTGCATGGAGCCTGCTTCTCCTCTGGGCTCGTGTCTCTCGTCTCTCTCTCTCTGTGACTATCA…	1/1	.	.	.	.	.	.	.	.	.	.	.	.	.		17	60126464	60126475	60126470	415	INS	NO	.	N	ATAAATAAATAAAATCTTGGGATCCCTGGGTGGCGCAGCGGTTTGGCGCCTGCCTTTGGCCCAGGGCGCGATCCTGAGACCTGGGATCGAGTCCCACATCAGACTCCCGGTGCATGGAGCCTGCTTCCTCTGCCTGTGTTCCTGCCTCTCTCTCTCTCTCTGTGTGACTATCATAAATAAATAAAAATTTAAAAATAAATAAATAAAAAAATAAATAATAAAGTTTCAATAATGAGGGATCCCTGGGTGGCGCAGCGGTTTGGCGCCTGCCTTTGGCCCAGGGCGCGATCCTGGAGACCCGGGATCGAACCACTGGCCTTGCATGGAGCCTGCTTCTCCTCTGCCTGTGTCTCTGCCTCTCTCTCTCTCTGTGACTATCATAAATAAATAAAAAAAAAA…	1/1	.	.	.	.	.	.	.	.	.	.	.	.	.
17	60154923	60154934	60155115	-186	DEL	YES	.	AGCAAAGAgggatccctgggtggctcagtggtttagtgcctgcctttggcccagggcatgatcctggagtcccgggatcgagtcccacatcaggctcccggcatgaagcctgcttctccctctgcctgtgtctctgcctctctctgtctatcatgaataaataaattaaaaaaaaaaaaaaaaGCA	N	0/1	.	.	.	.	.	.	.	.	.	.	.	.	.		17	60154916	60154927	60155107	-185	DEL	YES	.	AAAAAGCAGCAAAGAgggatccctgggtggctcagtggtttagtgcctgcctttggcccagggcatgatcctggagtcccgggatcgagtcccacatcaggctcccggcatgaagcctgcttctccctctgcctgtgtctctgcctctctctgtctatcatgaataaataaattaaaaaaaaaaa	N	0/1	.	.	.	.	.	.	.	.	.	.	.	.	.
17	60155994	60156005	60156196	-196	DEL	YES	.	AAAAAAAAAAAAATGCAGgggatccctgggtggcgcagcggtttggcgcctgcctttggcccagggcgtgatcctggagacccgggatcgaatcccacatcaggctcccggtgcatggagcctgcttctccctctgcctgtgtctctgcctctctctctctctctgtgtatgactatcataaataaataaaaattt	N	0/1	.	.	.	.	.	.	.	.	.	.	.	.	.		17	60155998	60156009	60156199	-195	DEL	YES	.	AAAAAAAAATGCAGgggatccctgggtggcgcagcggtttggcgcctgcctttggcccagggcgtgatcctggagacccgggatcgaatcccacatcaggctcccggtgcatggagcctgcttctccctctgcctgtgtctctgcctctctctctctctctgtgtatgactatcataaataaataaaaatttaaa	N	0/1	.	.	.	.	.	.	.	.	.	.	.	.	.
17	60435351	60435362	60435550	-193	DEL	YES	.	AGTAAtttttttttaatttttatttatttatgatagtcacagagagagagagagaggcagagacacaggcagagggagaagcaggctccatgcaccgggagcctgacgtgggattcgatcccgggtctccaggatcgcgccctgggccaaaggcaggcgctaaaccactgcgccacccagggatcccCATTCT	N	0/1	.	.	.	.	.	.	.	.	.	.	.	.	.		17	60435356	60435367	60435555	-193	DEL	YES	.	tttttttttaatttttatttatttatgatagtcacagagagagagagagaggcagagacacaggcagagggagaagcaggctccatgcaccgggagcctgacgtgggattcgatcccgggtctccaggatcgcgccctgggccaaaggcaggcgctaaaccactgcgccacccagggatcccCATTCTTAGTA	N	0/1	.	.	.	.	.	.	.	.	.	.	.	.	.
17	60451125	60451136	60451131	194	INS	NO	.	N	TTTTTTTTTTTTTAATTTTTATTTATTTATGATAGTCACAGAGAGAGAGAAAGAGAGAGGCAGAGACAGAGCAGAAGGAGAAGCCGGCTCCATGCACCGGGAGCCGATGTGGGATTCGATCCCGGGTCTCCAGGATCGCGCCCTGGGCCAAAGGCAGGCGCCAAACCGCTGCGCCACCCAGGGATCCCAAGAGG	0/1	.	.	.	.	.	.	.	.	.	.	.	.	.		17	60451128	60451139	60451134	192	INS	NO	.	N	TTTTTTTTTTTTTTAATTTTTATTTATTTATGGCGGTCACAGAGAGAGAAAGAGAGAGGGCAGACATAGGCAGAAGGAGCAGGCTCCATGCACCGGGAGCCTGATGTGGGATTCGATCCCGGGTCTCCAGGACGCGCCCTGGGCCAAAGGTGGCGCCAAACCGCTGCGCCACCCAGGGATCCTGCAGAGGGC	0/1	.	.	.	.	.	.	.	.	.	.	.	.	.
17	60490540	60490551	60490744	-198	DEL	YES	.	GGAAGGAGAAAttttttttttttaatttttatttatttatgatagtcacacagagagagcaagagaggcagagacacaggcagagggagaaacaggctccatgcaccgggagcccgatgtggaattcgatcctgggtctccaggatcgcgccctgggccaaaggcaggcgctaaaccgctgcgccacccagggatccc	N	1/1	.	1	150662936	150663059	.	.	.	.	.	.	.	.	.		17	60490540	60490551	60490744	-198	DEL	YES	.	GGAAGGAGAAAttttttttttttaatttttatttatttatgatagtcacacagagagagcaagagaggcagagacacaggcagagggagaaacaggctccatgcaccgggagcccgatgtggaattcgatcctgggtctccaggatcgcgccctgggccaaaggcaggcgctaaaccgctgcgccacccagggatccc	N	0/1	.	1	150662936	150663059	.	.	.	.	.	.	.	.	.
17	60493605	60493616	60493818	-207	DEL	YES	.	CTATCCACATTTTATTTTAttttattttttttaaagattttatttatttattcatgatagacacacagagagagaggcagagacacaggcagagggagaagcaggctccatgcaccgggagcccgacgtgggactcgatcccgggtctccaggatcgcgccctgggtcaaaggcaggcgctaaaccgctgcgccacccagggatccc	N	1/1	.	.	.	.	.	.	.	.	.	.	.	.	.		17	60493612	60493623	60493825	-207	DEL	YES	.	CATTTTATTTTAttttattttttttaaagattttatttatttattcatgatagacacacagagagagaggcagagacacaggcagagggagaagcaggctccatgcaccgggagcccgacgtgggactcgatcccgggtctccaggatcgcgccctgggtcaaaggcaggcgctaaaccgctgcgccacccagggatcccCtatcca	N	0/1	.	.	.	.	.	.	.	.	.	.	.	.	.
17	60499134	60499145	60499140	190	INS	NO	.	N	TCTGATATCCAGGGATCCCTGGGTGGCGAGCGTTTGGCGCCTGCCTTTGGCCCAGGGCGCGATCCTGGAGACCTGGATTGGAATCCCACGTCGGGCTTCTGTGCAAGGAGCCTGTTTCTCCCTCTGCCTGTGTTCGTCTCTCTCTCTCACTGTAAGCCTATCATAAATAAATAAAAATTAAAAAAATACC	0/1	.	1	150669374	150669382	.	.	.	.	.	.	.	.	.		17	60499133	60499144	60499139	196	INS	NO	.	N	TTCTGATATCCAGGGATCCCTGGGTGGCGCAGCGGTTTGGCGCTCTGCCTTGGCCCAGGGCGCGATCCTGAGACCTGGGATTGAATCCCACGTCGGGCTTCTGGTGCAAGGAGCCTGGCCTCTGCCTGTGTCTCTGCCTCTCTCTCACTGTAAGTTTCATCATAAATAAATAAAAATTAAAAAAATAATT	0/1	.	1	150669373	150669381	.	.	.	.	.	.	.	.	.
17	60561121	60561132	60561164	-37	DEL	NO	.	AAGAAACAGTACTTACTaaaaaaaaaaaaaaaaaaaa	N	1/1	.	1	150752263	150752269	.	.	.	.	.	1	150751120	150754213	GH01J150751		17	60561121	60561132	60561167	-40	DEL	NO	.	AAGAAACAGTACTTACTaaaaaaaaaaaaaaaaaaaaaag	N	0/1	.	1	150752263	150752272	.	.	.	.	.	1	150751120	150754213	GH01J150751
17	60570063	60570074	60570069	211	INS	NO	.	N	CTTCAACAGTTTTATTTATTTATTTATTTATTTTTTTTTAAAGATTTTATTTATTTATTCATGAGGAGGCAGAGAGAGAGGCAGAGACACAGAGACACAGGCAGAGGGAGAAGCAGGCCCATGCAGCAAGCCTGACGTGGGACTCGATCCCGGTCTCCAGGATCACACCTGGCTGAAGGCGGCGCTAAACCGCTGAGCCACCCGGGCTGCC	0/1	.	1	150767101	150767107	.	.	.	.	.	.	.	.	.		17	60570063	60570074	60570069	208	INS	NO	.	N	CTTCAACAGTTTTATTTATTTATTTATTTATTTTTAAAGATTTATTTATTTATTCATGAGAGGCAGAGAGAGAGGCAGAGACACAGAGACACAGGCAGAGGGAGAAGCAGGCTCCATGCAGCAAGCCTGACGGGGACTCGATCCCTGGTCTCCAGGATCACACCCTGGGCTGAAGGCGGCGCTAAACCGCTGAGCCACCCGGGCTGCC	0/1	.	1	150767101	150767107	.	.	.	.	.	.	.	.	.
17	60626488	60626499	60626703	-209	DEL	NO	.	cagaaCATGGCTTTCTTTtttttttttttttttttaatttttatttatttatgatagtcacagagagagagagagagaggcagagacacaggcagagggagaagcaggctccatgcaccgggagcctgacgtgggattcgatcccgggtctccaggatcgcgccctgggccaaaggcaggcgctaaaccactgcgccacccagggatcc	N	1/1	.	.	.	.	.	.	.	.	.	.	.	.	.		17	60626490	60626501	60626703	-207	DEL	NO	.	gaaCATGGCTTTCTTTtttttttttttttttttaatttttatttatttatgatagtcacagagagagagagagagaggcagagacacaggcagagggagaagcaggctccatgcaccgggagcctgacgtgggattcgatcccgggtctccaggatcgcgccctgggccaaaggcaggcgctaaaccactgcgccacccagggatcc	N	0/1	.	.	.	.	.	.	.	.	.	.	.	.	.
17	60648689	60648700	60648923	-228	DEL	NO	.	taaaaGCAGCCAACAgggaaccctgggtggcgcagtggtttagcgcctgcctttggcccagggcgcaatcctggagacccgggatcgagtcccacgtcgggctcccggtgcatggagcctgcttctccctctccctatgtctctgcctctctctctctctctctctctgtatgactatcataaataaataaaaattttaaaaaatttttaaaaaaataaataaataaa	N	0/1	.	.	.	.	.	.	.	.	.	.	.	.	.		17	60648689	60648700	60648923	-228	DEL	NO	.	taaaaGCAGCCAACAgggaaccctgggtggcgcagtggtttagcgcctgcctttggcccagggcgcaatcctggagacccgggatcgagtcccacgtcgggctcccggtgcatggagcctgcttctccctctccctatgtctctgcctctctctctctctctctctctgtatgactatcataaataaataaaaattttaaaaaatttttaaaaaaataaataaataaa	N	0/1	.	.	.	.	.	.	.	.	.	.	.	.	.
17	60656084	60656095	60656287	-197	DEL	NO	.	AAAAATGGATAAACAgggatccctgggtggcgcagcggtttggcgcctgcctttggcccagggcgcgatcctggagacccgggatcgaatcccacgtcgggctcccggtgcatggagcctgcttctccctctgcctatgtctctgcctctctctctctctgtgtgactatcataaataaataaaaaaatttaaaaaa	N	0/1	.	.	.	.	.	.	.	.	.	.	.	.	.		17	60656082	60656093	60656286	-198	DEL	NO	.	AAAAAAATGGATAAACAgggatccctgggtggcgcagcggtttggcgcctgcctttggcccagggcgcgatcctggagacccgggatcgaatcccacgtcgggctcccggtgcatggagcctgcttctccctctgcctatgtctctgcctctctctctctctgtgtgactatcataaataaataaaaaaatttaaaaa	N	0/1	.	.	.	.	.	.	.	.	.	.	.	.	.
17	60656823	60656834	60657042	-213	DEL	NO	.	TAAACTAACAGTGGgggatccctgggtggcgcagcggtttggcgcctgcctttggcccagggcgcgatcctggagacccgggatcgagtcccacgtcaggctcccggtgcatggagcctgcttctccctctgcctgtgtctctgcctctctctctctctctgtgactatcataaataaataaaatttaaaaaaaataaaaaataaaaaaaaaa	N	0/1	.	.	.	.	.	.	.	.	.	.	.	.	.		17	60656821	60656832	60657042	-215	DEL	NO	.	AATAAACTAACAGTGGgggatccctgggtggcgcagcggtttggcgcctgcctttggcccagggcgcgatcctggagacccgggatcgagtcccacgtcaggctcccggtgcatggagcctgcttctccctctgcctgtgtctctgcctctctctctctctctgtgactatcataaataaataaaatttaaaaaaaataaaaaataaaaaaaaaa	N	0/1	.	.	.	.	.	.	.	.	.	.	.	.	.
17	60667992	60668003	60667998	195	INS	NO	.	N	TTTTTTTTTTTTTTTTTAATTTTTATTTATTTATGATAGTCACAGAGAGAGAGAGAGGCAGAGACACAGGCAGAGGGAGAAGCAGGCTCCATGCACCGGGAGCCCGATGTGGGATTCGGTCCGGGTCTCCAGGATCGCGCCCTGGGCCAAGGCAGGCGCCAAACCGCTGCGCCACCCGGGATCCCTTCCTGGCTTC	0/1	.	1	150875523	150875527	.	150875430	150875620	EH38E1383881	pELS	1	150874041	150877801	GH01J150874		17	60667992	60668003	60667998	201	INS	NO	.	N	TTTTTTTTTTTTTTTTTAATTTTTATTTAAGCTTATGATAGTCACAGAGAGAGAGAGAGGCAGAGACACAGGCAGAGGGAGAAGCAGGCTCCCATGCACCGGGAGCCCGATGTGGATCTGATCCGTGTCTCCGGGATCGCGCCCTTGGCCAAAGGCAGGCGCCAAACCGCTGTGCCACCCAGGGATCCCTTCTGGCTGCTC	0/1	.	1	150875523	150875527	1	150875430	150875620	EH38E1383881	pELS	1	150874041	150877801	GH01J150874
17	60676287	60676298	60676293	200	INS	NO	.	N	AGAATATGACCATTAGGGGATCCTGGGTGGCGCAGCGGTTTGGCGCCTGCCTTTGGCCCAGGGCGCGGTCCTGGAGACCCGGGATCGAATCCACGTCGGGCTCCCGGTGCATGGGCCTGCTTCTCCCTCTGCCTGTGTCTCTGCCTCTCTCTCTCTCTCTCTCTGTGACTATCATAAATAAATAAAATTAAAAAAAAAAAA	0/1	.	9	122762111	122762117	.	.	.	.	.	.	.	.	.		17	60676287	60676298	60676293	201	INS	NO	.	N	AAGAATATGACCATTAGGGGACTAAGGAGCAGGCTGATGCCTGCTCTTTGGCCCAGGGCGCGGTCCTGGAGACCCGGGATCGAATCCCACGTCGGGCTCCCGTGCATGGAGCCTGCTTCTCCCTCTGCCTGTGTCTCTGCCTCTCTCTCTCTCTCTCTCTCTCTGTGACTATCATAAATAAATAAAAAATTAAAAAAAAAA	1/1	.	9	122762111	122762117	.	.	.	.	.	.	.	.	.
17	60682275	60682286	60682281	187	INS	NO	.	N	AAAGTCAGGGGATCCTGGTGTATGAGAGTGGTTTAGCGCCCTGCTCTTTGGCCCAGGGCGTATCCTGGAGACCCGGGATCGAATCCCACATCGGGCTCCCCGGCATGGAGCCTGTTTCTCCTCTGCCTCTCTCGCCTTCTGTGTGACTATCATAAATAAATAAAAATTAAAAAAAAAAAAAAAAATA	0/1	.	.	.	.	.	.	.	.	.	.	.	.	.		17	60682284	60682295	60682290	191	INS	NO	.	N	CAAAGTTCAGGGATCCTGGGTGGCGCAGTGGTTTGCGCCTGCCGCTGGCCCAGGGCGCGATCCTCGAGACCGGGATCGAATCCCACATCGGGCTCCCCGGTGCATGGAGCCTGTTCTCCCTCTGCCTCTCTGGCCTCTCTGTGTGACTATCATAAATAAATAAAAATTAAAAAAAAAAACAAAAAAAACAA	0/1	.	.	.	.	.	.	.	.	.	.	.	.	.
17	61052006	61052017	61052243	-231	DEL	YES	.	atttttttttttttttttttttttttttAAAtttttttaattatttatttatttatgatagtcacagagagagagagagagaggcagagacacaggcagagggagaagcaggctccatgcaccgggagcccgatgtgggattcgatcctgggtctccagaatcgcgccctgggccaaaggcaggcgccaaaccgctgcgccacccagggatcccTAGAAATGTTACTTTTA	N	1/1	.	.	.	.	.	.	.	.	.	.	.	.	.		17	61052006	61052017	61052243	-231	DEL	YES	.	atttttttttttttttttttttttttttAAAtttttttaattatttatttatttatgatagtcacagagagagagagagagaggcagagacacaggcagagggagaagcaggctccatgcaccgggagcccgatgtgggattcgatcctgggtctccagaatcgcgccctgggccaaaggcaggcgccaaaccgctgcgccacccagggatcccTAGAAATGTTACTTTTA	N	0/1	.	.	.	.	.	.	.	.	.	.	.	.	.
17	61065851	61065862	61066063	-206	DEL	YES	.	gtttaaaaagttttatttattttttttttaaagattttttatttatttattcatgatagtcacagagagagagaggcagagacacaggcagagggagaagcaggctccatgcaccgggagcccgatgtgggattcgatcccgggtctccaggatcgcgccctgggccaaaggcaggcgccaaaccgctgcgccacccagggatccc	N	0/1	.	.	.	.	.	.	.	.	.	.	.	.	.		17	61065857	61065868	61066068	-205	DEL	YES	.	aaagttttatttattttttttttaaagattttttatttatttattcatgatagtcacagagagagagaggcagagacacaggcagagggagaagcaggctccatgcaccgggagcccgatgtgggattcgatcccgggtctccaggatcgcgccctgggccaaaggcaggcgccaaaccgctgcgccacccagggatcccgttta	N	0/1	.	.	.	.	.	.	.	.	.	.	.	.	.
17	61131991	61132002	61132215	-218	DEL	YES	.	TAAAATGGATCTGTCgggatccctgggtggcgcagcggtttggcgcctgcctttggcccagggcgcgatcctggagacccgggatcgaatcccacgtcgggctcccggtgcatggagcctgcttctccctctgcctgtgtctctgcacctctctctctctgtgactatcataaataaataaaaaaaaaaattaaaaaaaaaaaaaaaaaaaaaaaaaa	N	1/1	.	.	.	.	.	.	.	.	.	.	.	.	.		17	61131991	61132002	61132215	-218	DEL	YES	.	TAAAATGGATCTGTCgggatccctgggtggcgcagcggtttggcgcctgcctttggcccagggcgcgatcctggagacccgggatcgaatcccacgtcgggctcccggtgcatggagcctgcttctccctctgcctgtgtctctgcacctctctctctctgtgactatcataaataaataaaaaaaaaaattaaaaaaaaaaaaaaaaaaaaaaaaaa	N	0/1	.	.	.	.	.	.	.	.	.	.	.	.	.
17	61144387	61144398	61144607	-214	DEL	YES	.	TAAATTGGGCTTAAAgggatccctgggtggcgcagcggtttggcgcctgcctttggcccagggcgcgatcctggagacccgggatcgaatcccacatcgggccccctgtgcatggagcctgcttctccctctgcctatgtctctgcctctctctatttctctctctgtgactatcataaataaataaaaatttaaaaaaataaataaataaata	N	0/1	.	.	.	.	.	.	.	.	.	.	.	.	.		17	61144387	61144398	61144605	-212	DEL	YES	.	TAAATTGGGCTTAAAgggatccctgggtggcgcagcggtttggcgcctgcctttggcccagggcgcgatcctggagacccgggatcgaatcccacatcgggccccctgtgcatggagcctgcttctccctctgcctatgtctctgcctctctctatttctctctctgtgactatcataaataaataaaaatttaaaaaaataaataaataaa	N	0/1	.	.	.	.	.	.	.	.	.	.	.	.	.
17	61162279	61162290	61162333	-48	DEL	YES	.	ATAAAATATTTATATTaaaaaaaaataaataaaaaaaaaaaataaata	N	1/1	.	1	151449588	151449607	.	.	.	.	.	.	.	.	.		17	61162282	61162293	61162336	-48	DEL	YES	.	AAATATTTATATTaaaaaaaaataaataaaaaaaaaaaataaataata	N	0/1	.	1	151449591	151449607	.	.	.	.	.	.	.	.	.
17	61166925	61166936	61167195	-264	DEL	YES	.	TTGGTCtttttttttttttttttttttttttttttttattttttaatttttatttatttatgatagtcacagagagagagagagaggcagagacacaggcagagggagaagcaggctccatgcaccgggagcccgacgtgggattcgatcccgggtctccaggatcgcgccctgggccaaaggcaggcgccaaaccgctgcgccacccagggatccctttttttttttttttttttattttttaatttttatttATtcaaattt	N	1/1	.	.	.	.	.	.	.	.	.	.	.	.	.		17	61166922	61166933	61167193	-265	DEL	YES	.	TTTTTGGTCtttttttttttttttttttttttttttttttattttttaatttttatttatttatgatagtcacagagagagagagagaggcagagacacaggcagagggagaagcaggctccatgcaccgggagcccgacgtgggattcgatcccgggtctccaggatcgcgccctgggccaaaggcaggcgccaaaccgctgcgccacccagggatccctttttttttttttttttttattttttaatttttatttATtcaaat	N	0/1	.	.	.	.	.	.	.	.	.	.	.	.	.
17	61259985	61259996	61259991	36	INS	YES	.	N	CCAAGAATTATTTATTTTTTTTATTTTTTTATTTTT	0/1	.	.	.	.	.	.	.	.	.	.	.	.	.		17	61259988	61259999	61259994	37	INS	YES	.	N	AGAATTATTTATTTTTTTTTATTTTTTTATTTTTCC	0/0	.	.	.	.	.	.	.	.	.	.	.	.	.
17	61260360	61260371	61260566	-200	DEL	YES	.	tagttttttctttttttttttttttaatttatttatgatagtcacagagagagagagagagagagagaggcagagacacaggcagagggagaagcaggctccatgcaccgagagcccgatgtgggattcgatcccgggtctccaggatcgcgccctgggccaaaggcaggcgctaacccgctgcgccacccagggatccc	N	1/1	.	.	.	.	.	.	.	.	.	.	.	.	.		17	61260363	61260374	61260569	-200	DEL	YES	.	ttttttctttttttttttttttaatttatttatgatagtcacagagagagagagagagagagagaggcagagacacaggcagagggagaagcaggctccatgcaccgagagcccgatgtgggattcgatcccgggtctccaggatcgcgccctgggccaaaggcaggcgctaacccgctgcgccacccagggatccctag	N	0/1	.	.	.	.	.	.	.	.	.	.	.	.	.
17	61263557	61263568	61263563	215	INS	NO	.	N	CATTTCACAAGTTTTTTTTTTTTTTTTTTTTTAATTTTTAGTATTTATGATCGTCACACACGAGAGAGAGAGAGGCGCCGAGACATAGGCAGAGGGCTTAGGCTCCGCTACCCAGAGGCCCGATATGGGATTCGATCCCGGGTCTCCAGGATGGCGCCCTGGGCCAAAGGCAGGCACTAAACCACTGCGCCACCCAGGGATCCCTCTGTTCTCC	0/1	.	.	.	.	.	.	.	.	.	.	.	.	.		17	61263548	61263559	61263554	207	INS	NO	.	N	CTCTGTTCTCATTCTGAGTTTTTTTTTTTTTTTTTTTAATTTTATTATTGATAGTCACACAGAGAGAGAGAGAGAGGCGCAGAGACATAGGCAGAGGGAGAAGCAGGCTCCATGCACCAGAGGCCCGATATGGGATTCGATCCCGGGTCTCAGGATCGCGCCCTGGGCCAAAGGCAGGCACTAAACCACTGCGCCACCCAGGGATCC	0/1	.	.	.	.	.	.	.	.	.	.	.	.	.
17	61388231	61388242	61388285	-48	DEL	YES	.	tttatttatttatttatttatttatttatttatttatttatttattta	N	0/1	.	.	.	.	.	.	.	.	.	.	.	.	.		17	61388231	61388242	61388285	-48	DEL	YES	.	tttatttatttatttatttatttatttatttatttatttatttattta	N	0/1	.	.	.	.	.	.	.	.	.	.	.	.	.
17	63118575	63118586	63118629	-48	DEL	YES	.	aaaaaaGAAGAGGTGGaaaaaaaaaataaataaaaaaataaaaaaata	N	1/1	.	.	.	.	.	.	.	.	.	.	.	.	.		17	63118575	63118586	63118628	-47	DEL	YES	.	aaaaaaGAAGAGGTGGaaaaaaaaaataaataaaaaaataaaaaaat	N	1/1	.	.	.	.	.	.	.	.	.	.	.	.	.
17	63564537	63564548	63564543	178	INS	NO	.	N	AGGGATCCTGGGTGGCGAGCGGCTTAGCGCTCTGTCTTTGGCCCAGGGCGCGATCCTGGAGACCCGGGATCAATCCCACATCGGGCTCCTGCATGGAGCCTGCTTCTCCCTCTGCCTGTGTCTCTGCCTCTCTCTCTGTGTGTGACTATCATAAATAAATAAAATTTAAAAAAAAAA	1/1	.	.	.	.	.	.	.	.	.	.	.	.	.		17	63564541	63564552	63564547	185	INS	NO	.	N	AGGGATCCTGGGTGGCGCAGCGGTTTGGCGCCTGTCTTTGGCCCAGGGCGCGATCCTGGAGACCCGGGATCGAATCCCACATCGGGCTCCCGGTGCATGGGCCTGCTTCTCCCTCTGCCTGTGTCTCTGCCTCTCTCTCTCTGTGTGTGACTATCATAAATAAATAAAAATTTAAAAAAAAAAAA	0/1	.	.	.	.	.	.	.	.	.	.	.	.	.
17	63692757	63692768	63693143	-380	DEL	YES	.	GaacgtggatggaactggagggtattatgctgagtgaagtaagtcagtcggagaaggacaaacattatatgttctcattcatttggggaatataaataatagtgaaagggaaaataagggaagggagaagaaatgtgtgggaaatatcagaaacggagacagaacgtaaagactgctaactctgggaaacgaactaggggtggtagaaggggaggagggcggggggtgggagtgaatgggtgacgggcactgggtgttattctgtatgttagtaaattgaacaccaataaaaaaaaataaataaaaataaaaataaaaataaaaataaaTAAATAAAATTACATTGAGCTGaaaaaaaaaataaaaaaataaaaTGTTGA	N	1/1	.	.	.	.	.	.	.	.	.	.	.	.	.		17	63692757	63692768	63693143	-380	DEL	YES	.	GaacgtggatggaactggagggtattatgctgagtgaagtaagtcagtcggagaaggacaaacattatatgttctcattcatttggggaatataaataatagtgaaagggaaaataagggaagggagaagaaatgtgtgggaaatatcagaaacggagacagaacgtaaagactgctaactctgggaaacgaactaggggtggtagaaggggaggagggcggggggtgggagtgaatgggtgacgggcactgggtgttattctgtatgttagtaaattgaacaccaataaaaaaaaataaataaaaataaaaataaaaataaaaataaaTAAATAAAATTACATTGAGCTGaaaaaaaaaataaaaaaataaaaTGTTGA	N	1/1	.	.	.	.	.	.	.	.	.	.	.	.	.
17	63732400	63732411	63732406	200	INS	NO	.	N	AAAATAAAAATAAGGGATCCCTGGGCGCAGCGGTTTGGCGCCTGCTCTTGGCCCAGGGCGCGATCCTTCGGAGACCCGGGATCGAATCCCACGTCGGCCTCAGGAGCTCGCGCCTGCCTACCTGCTCTCTCTCTCTCTCTCTGTGACTATCATAAATAAATAAAAATTAAAAAAAAAATAAAAATAAAAAAATAAAT	1/1	.	1	112553884	112553886	.	.	.	.	.	.	.	.	.		17	63732398	63732409	63732404	202	INS	NO	.	N	AAAAAGAAAAATAAAAAAGGGATCCCTGGGTGAGCGCAGCGGTTTGGCGCCTTTGGCTTAGGGGCGCGATCAGAGACCCGGGATCGAATCCCACGTCACGGGCTCCAGTCATGGAGCCTGCTTCTCCTCTGCTGTCTCTGCCTCTCTCTCTCTCTCTGTGACTATCATAAATAAATAAAATTAAAAAAAAATAAAAAATAAA	1/1	.	.	.	.	.	.	.	.	.	.	.	.	.
17	63914019	63914030	63914025	194	INS	NO	.	N	GGGATCTAGATTGGCGCGGTTTGGCGCCTGCCTTTGGCCCAGGGCGCGATCCTCGAGCCGGGATCGAATCCACCGTCAGGCTCCCGGTGCATGGAGCCTGCTTCTCCCTCTGCCTGTGTCTCTGCCTCTCTCTCTCTCTCTGTGACTATCCTAAATAAATAATAAAAATAAAAAAAAAAAAAAAAAGGAAATGG	1/1	.	.	.	.	.	.	.	.	.	.	.	.	.		17	63914013	63914024	63914019	192	INS	NO	.	N	AAATGACGAGGGATCCCTGGGTGGCGCAGCGGTTTGGCGCCTGCCTTTGGCCCAGGGCGTCATCCTGGAGACCCGGGATCGAATCCCACGTCAGGCTCCCGTGCATGAGCCTGCTTCTCCCTCTGCCTGTGTCTCTGCCTCTCTCTCTCTGTGACTATCCTAAATAAATAATAAAATAAAAAAAAAAAAGGA	1/1	.	.	.	.	.	.	.	.	.	.	.	.	.
17	63914909	63914920	63915000	-85	DEL	YES	.	cacCaataaaataaataaataaataataaaataaataaaataatataaaatataaaataaataaaataaaataaagtaGATTGAC	N	1/1	.	.	.	.	.	.	.	.	.	.	.	.	.		17	63914913	63914924	63915000	-81	DEL	YES	.	aataaaataaataaataaataataaaataaataaaataatataaaatataaaataaataaaataaaataaagtaGATTGAC	N	0/1	.	.	.	.	.	.	.	.	.	.	.	.	.
17	63957064	63957075	63957070	57	INS	YES	.	N	TACTTGTAACCAAACATACACCCTTATTGGTGCCCTCTCCCTTTTATGTGGATT	1/1	.	1	112331227	112331233	.	.	.	.	.	.	.	.	.		17	63957056	63957067	63957062	56	INS	YES	.	N	TTTTCTACTTGTAACCAGCTATTACACTTGCCAATTAGTGCCCTCTCCCTTTTATG	1/1	.	1	112331235	112331241	.	.	.	.	.	.	.	.	.
17	64146905	64146916	64146911	201	INS	NO	.	N	AAAAAGGTGACTTTAGGGATCCCTGGTGGCGCAGCGGTTTCAGGCGCCTGCCTTTGGCTCTAGGCGCGATCCTGAGACCCGGGATCGAATCCCACGCTGGCTCCCGGCATGGAGCCTGCTTCTCCTTCTGCCTATGTCTCTGCCTCTCTCTCTCTCTCTCTCTGTGTGACTATCATAAATAAATAAAAATTAAAAAAAAAA	0/1	.	1	112084495	112084501	.	.	.	.	.	.	.	.	.		17	64146905	64146916	64146911	198	INS	NO	.	N	AAAAAGGTGACTTAGGATCCTGGGTGGCGCAGCGGTTTGGCGCTCGTTCTCATTCAGGGCGCGATCCTGGAGACCCGGATCGAATCCCACGCCGGGCTCCCGGCATGGAGCCTGCTTCTCCTTCTGCCTATGTCTCTGCCTCTCTCTCTCTCTCTCTCTGTGTGACTATCATAAATAAATAAAAATTAAAAAAAAAAA	1/1	.	1	112084495	112084501	.	.	.	.	.	.	.	.	.
17	64154424	64154435	64154651	-221	DEL	YES	.	tttattttattttattttatttttttttttaatttttatttatttatgatagtcacacagagagagagagagagagagaggcagagacacaggcagaaggagaagcaggctccatgcaccgggagcccgacgtgggattcgatcccgggtctccaggatcgcgccctgggccaaaggcaggcgccaaaccgctgcgccacccagggatcccgtgatttgta	N	0/1	.	.	.	.	.	.	.	.	.	.	.	.	.		17	64154416	64154427	64154643	-221	DEL	YES	.	atttgtattttattttattttattttatttttttttttaatttttatttatttatgatagtcacacagagagagagagagagagagaggcagagacacaggcagaaggagaagcaggctccatgcaccgggagcccgacgtgggattcgatcccgggtctccaggatcgcgccctgggccaaaggcaggcgccaaaccgctgcgccacccagggatcccgt	N	0/1	.	.	.	.	.	.	.	.	.	.	.	.	.
* Wang, C. et al. A novel canine reference genome resolves genomic architecture and uncovers transcript complexity. Commun. Biol. 4, 185 (2021)
