# Supplementary material for: Bayesian model and selection signature analyses reveal risk factors for canine atopic dermatitis
Source: Commun Biol. 2022 Dec 8;5:1348. doi: 10.1038/s42003-022-04279-8 (PMC9731970; doi:10.1038/s42003-022-04279-8)
Supplement: Supplementary file 9 — Supplementary Data 6 [file 42003_2022_4279_MOESM9_ESM.xlsx]

## Sheet: Supplementary Data 6
Supplementary Data 6
Chr	canFam4 start pos	canFam4 stop pos	Size (kb)	Notes (genes)	hg38 chr	hg38 start pos	hg38 stop pos	canFam3.1 chr	canFam3.1 start pos	canFam3.1 stop pos	In canine atac seq peak cf3.1	Number of atac seq peaks
17	55492479	55494615	2.1	.	.	.	.	17	54965514	54967654	chr17_54967003_54967704_Adult_1Pancreas_peak_30518 chr17_54967156_54967593_Adult_1Salivary_peak_30337 chr17_54967242_54967523_Adult_3Pancreas_peak_21041 chr17_54967280_54967541_Adult_4Pancreas_peak_25195 chr17_54967053_54967388_Adult_4SmallIntestine_peak_23608 chr17_54967026_54967384_Adult_5Pancreas_peak_22801	6
17	55613673	55628733	15.1	.	.	.	.	17	55087243	55102307	chr17_55089022_55089154_Adult_4LeftAtrium_peak_14167 chr17_55088365_55088510_Adult_5LymphNode_peak_10572	2
17	55645003	55654431	9.4	.	.	.	.	17	55118558	55128200	chr17_55120154_55120330_Adult_1Pancreas_peak_30540 chr17_55127274_55127387_Adult_1RightVentrical_peak_20523 chr17_55120157_55120291_Adult_3Pancreas_peak_21055 chr17_55120151_55120291_Adult_4Pancreas_peak_25211 chr17_55120081_55120291_Adult_5Pancreas_peak_22816	5
17	55663724	55671673	7.9	.	.	.	.	17	55137497	55145448	chr17_55137666_55137972_Adult_3Bladder_peak_8224	1
17	55689842	55706087	16.2	.	.	.	.	17	55163628	55179874	.	0
17	55729259	55740740	11.5	.	.	.	.	17	55203039	55214514	chr17_55207176_55207482_Adult_1Pancreas_peak_30547 chr17_55207160_55207485_Adult_4Stomach_peak_22618	2
17	55901323	55917991	16.7	.	.	.	.	17	55374569	55391256	chr17_55378701_55379156_Adult_1RightVentrical_peak_20526 chr17_55379008_55379162_Adult_4Liver_peak_14769 chr17_55383111_55383313_Adult_5LymphNode_peak_10575	3
17	56141831	56157554	15.7	.	.	.	.	17	55614688	55630622	chr17_55617849_55617999_Adult_1Spleen_peak_21013 chr17_55627700_55628049_Adult_5PituitaryGland_peak_39401 chr17_55629378_55629594_Adult_5PituitaryGland_peak_39402	3
17	56177246	56201173	23.9	.	.	.	.	17	55650475	55674401	chr17_55661370_55661633_Adult_5PituitaryGland_peak_39405 chr17_55673200_55673307_Adult_4Thyroid_peak_9700	2
17	56373322	56380571	7.2	.	.	.	.	17	55844452	55851696	.	0
17	56485379	56529606	44.2	.	.	.	.	17	55956445	56000661	.	0
17	56539657	56544172	4.5	.	.	.	.	17	56008552	56013067	.	0
17	56919462	56950456	31	.	.	.	.	17	56388861	56419249	chr17_56399411_56399555_Adult_4LymphNode_peak_11566 chr17_56405302_56405454_Adult_5LymphNode_peak_10580 chr17_56396890_56397515_Adult_5PituitaryGland_peak_39429 chr17_56396385_56396654_Adult_6BoneMarrow_peak_7509 chr17_56397023_56397356_Adult_6PituitaryGland_peak_27490 chr17_56396486_56396624_Adult_6Spleen_peak_8463	6
17	57414925	57418314	3.4	.	.	.	.	17	56825703	56829092	.	0
17	58647874	58703727	55.9	BCL9	chr1	147470472	147482998	17	57990997	58046841	chr17_57997109_57997341_Adult_6BoneMarrow_peak_7538 chr17_58003640_58003846_Adult_4SmallIntestine_peak_23717 chr17_58019265_58019467_Adult_5LymphNode_peak_10628 chr17_58041339_58041503_Adult_6Spleen_peak_8489	4
17	58860977	58875009	14	ACP6	chr1	147640575	147655239	17	58206082	58220209	chr17_58207892_58208038_Adult_4SmallIntestine_peak_23726 chr17_58213313_58213469_Adult_5LymphNode_peak_10629 chr17_58212259_58212401_Adult_1Spleen_peak_21091	3
17	58985272	59000580	15.3	17kb upstream of GJA8	.	.	.	17	58328343	58343630	chr17_58329249_58329360_Adult_4Thyroid_peak_9732 chr17_58329048_58329763_Adult_5PituitaryGland_peak_39518 chr17_58329012_58329925_Adult_6PituitaryGland_peak_27554	3
17	59203591	59235598	32	PIAS3	.	.	.	17	58546525	58578562	chr17_58550498_58550924_Adult_1LymphNode_peak_11475 chr17_58550668_58550945_Adult_1Pancreas_peak_30655 chr17_58550474_58550883_Adult_1RightVentrical_peak_20620 chr17_58550608_58550782_Adult_1Salivary_peak_30423 chr17_58548122_58548279_Adult_1Spleen_peak_21104 chr17_58550623_58550893_Adult_1Spleen_peak_21105 chr17_58550493_58551163_Adult_3Pancreas_peak_21130 chr17_58550466_58550809_Adult_3Salivary…	58
17	59248264	59263436	15.2	PIAS3	.	.	.	17	58591240	58606440	chr17_58602302_58602693_Adult_1RightVentrical_peak_20625 chr17_58602220_58602606_Adult_5PituitaryGland_peak_39529 chr17_58602459_58602678_Adult_6Pancreas_peak_21481 chr17_58605737_58605901_Adult_3Bladder_peak_8268 chr17_58605787_58605952_SkeletalMuscleAdult_5_peak_6386 chr17_58605374_58606202_Adult_1RightVentrical_peak_20626	6
17	59943630	60049789	106.2	VPS45	chr1	150017056	150140991	17	59286642	59393074	chr17_59286790_59287509_Adult_1Pancreas_peak_30721 chr17_59291952_59292935_Adult_1Pancreas_peak_30722 chr17_59287040_59287345_Adult_1RightVentrical_peak_20682 chr17_59286862_59287450_Adult_1Salivary_peak_30477 chr17_59286915_59287320_Adult_3Pancreas_peak_21188 chr17_59292100_59292726_Adult_3Pancreas_peak_21189 chr17_59286842_59287540_Adult_3Salivary_peak_23003 chr17_59291934_59292132_Adult_3Saliv…	95
17	60107280	60124625	17.3	ANP32E	.	.	.	17	59450449	59467590	chr17_59456475_59456785_Adult_1Liver_peak_6865 chr17_59456459_59456816_Adult_1LymphNode_peak_11515 chr17_59456207_59457024_Adult_1RightVentrical_peak_20698 chr17_59456191_59457201_Adult_1Salivary_peak_30489 chr17_59456216_59456893_Adult_1Spleen_peak_21173 chr17_59456460_59456777_Adult_3Bladder_peak_8313 chr17_59456337_59456597_Adult_3Liver_peak_4611 chr17_59456217_59456806_Adult_3LymphNode_peak_9…	44
17	60517325	60520700	3.4	.	.	.	.	17	59859816	59863191	chr17_59859633_59859926_Adult_1Liver_peak_6886 chr17_59859631_59859987_Adult_1LymphNode_peak_11535 chr17_59859517_59860373_Adult_1Pancreas_peak_30772 chr17_59859652_59860056_Adult_1RightVentrical_peak_20725 chr17_59859607_59860182_Adult_1Salivary_peak_30523 chr17_59859606_59860020_Adult_1Spleen_peak_21197 chr17_59859660_59859993_Adult_3Bladder_peak_8339 chr17_59859631_59859906_Adult_3Liver_peak_4…	36
17	60766019	60806583	40.6	.	.	.	.	17	60108472	60148837	chr17_60108378_60108701_Adult_1Pancreas_peak_30794 chr17_60108409_60108602_Adult_4Pancreas_peak_25437 chr17_60108427_60108580_Adult_5Pancreas_peak_23021 chr17_60115515_60115825_Adult_1LymphNode_peak_11542 chr17_60115425_60115674_Adult_1Salivary_peak_30535 chr17_60125162_60125324_Adult_1Salivary_peak_30536 chr17_60126546_60126970_Adult_1Salivary_peak_30537 chr17_60127149_60127702_Adult_1Salivary_p…	94
17	61672563	61675679	3.1	.	.	.	.	17	61011334	61014433	chr17_61012483_61012713_Adult_1Salivary_peak_30602 chr17_61012479_61012739_Adult_1Spleen_peak_21274	2
