# Supplementary material for: Bayesian model and selection signature analyses reveal risk factors for canine atopic dermatitis
Source: Commun Biol. 2022 Dec 8;5:1348. doi: 10.1038/s42003-022-04279-8 (PMC9731970; doi:10.1038/s42003-022-04279-8)
Supplement: Supplementary file 10 — Supplementary Data 7 [file 42003_2022_4279_MOESM10_ESM.xlsx]

## Sheet: Supplementary Data 7
Supplementary Data 7
Chr	Position	XPEHH	log10(p)	phyloP
1	56020217	-4.150563902	4.47931063	-0.124
1	56022068	-4.15041685	4.47903159	0.099
1	56018506	-4.148042441	4.47452728	0.998
1	56048780	-4.077696118	4.34213982	-0.219
1	56050587	-4.07404355	4.33532197	-1.941
1	56011863	-4.071931177	4.33138156	-0.223
1	56013073	-4.07077687	4.3292291	-1.685
1	56046531	-4.067312403	4.32277215	-0.301
1	56046344	-4.063057271	4.31484841	-0.175
1	56038405	-4.061136339	4.31127378	-2.744
1	56039343	-4.05890817	4.30712933	-4.893
1	56034850	-4.052178468	4.29462443	-0.48
1	56034459	-4.050298168	4.29113388	-1.185
1	56041102	-4.049037168	4.2887938	0.1
1	56030512	-4.048079737	4.28701751	-4.602
1	56031702	-4.047205696	4.28539625	-0.253
1	56036098	-4.047156729	4.28530543	-1.12
1	56036314	-4.047101128	4.28520231	-1.496
1	56033260	-4.046989544	4.28499536	-2.557
1	56023133	-4.046961686	4.2849437	-1.124
1	56029511	-4.046900993	4.28483114	0.392
1	56022398	-4.04667529	4.28441256	0.166
1	56034889	-4.04666183	4.2843876	-1.698
1	56034872	-4.046538672	4.28415921	-2.591
1	56025066	-4.046033095	4.2832217	-4.358
1	56036560	-4.045917437	4.28300725	-1.036
1	56026252	-4.044289378	4.27998909	-1.917
1	56029363	-4.041756547	4.27529581	0.417
1	56037676	-4.033267113	4.25958446	-0.105
1	56037165	-4.033267113	4.25958446	0.745
1	56085623	-4.03312274	4.25931753	-0.984
1	56053437	-4.033103637	4.25928221	-0.024
1	56085614	-4.032680041	4.25849908	-1.265
1	56085413	-4.032592495	4.25833723	-1.814
1	56086204	-4.032578626	4.25831159	-4.435
1	56065180	-4.028852656	4.25142645	-1.809
1	56069841	-4.027728596	4.24935046	-1.35
1	56054479	-4.027602867	4.24911828	-0.945
1	56069222	-4.02745825	4.24885124	-2.373
1	56067595	-4.026858581	4.24774401	1.553
1	56070193	-4.026774713	4.24758917	-0.277
1	56083820	-4.026671718	4.24739901	0.411
1	56068633	-4.025442264	4.24512951	-2.338
1	56070392	-4.024561881	4.24350475	0.066
1	56067412	-4.024086289	4.24262717	-3.445
1	56084722	-4.023628914	4.2417833	0.087
1	56080723	-4.022971769	4.24057099	-0.559
1	56079421	-4.021403536	4.23767863	-0.115
1	56081186	-4.020798184	4.23656242	0.315
1	56072646	-4.018983425	4.2332171	-0.89
1	56077301	-4.015635357	4.22704887	-0.115
1	56022370	-4.013782614	4.22363751	-0.065
1	56065454	-4.010510161	4.21761558	-3.453
1	56056823	-4.007333093	4.21177343	0.08
1	56064637	-4.007301856	4.21171601	-0.102
1	56054932	-4.007075074	4.21129915	-1.096
1	56058516	-4.006874906	4.21093124	0.91
1	56087670	-3.965796903	4.13577895	-7.38
1	56121117	-3.9583633	4.12225378	-2.757
1	56119740	-3.958198778	4.1219547	-0.693
1	56099539	-3.951530781	4.10984242	-0.659
1	56099495	-3.950927542	4.10874756	-6.239
1	56136057	-3.950846518	4.10860051	-2.378
1	56136094	-3.950512178	4.10799377	-2.366
1	56099183	-3.95019353	4.10741555	-1.321
1	56098323	-3.949950761	4.10697504	-1.385
1	56098440	-3.949616556	4.10636867	-1.809
1	56091446	-3.946776908	4.10121834	-1.035
1	56134801	-3.946496001	4.10070904	0.309
1	56099688	-3.945827905	4.09949786	-2.581
1	56098318	-3.945177173	4.09831834	-3.242
1	56101387	-3.945050581	4.0980889	-1.364
1	56091923	-3.943744256	4.09572164	-4.126
1	56091084	-3.943574156	4.09541345	-0.141
1	56091329	-3.943531573	4.0953363	-3.665
1	56091022	-3.942762513	4.09394304	-0.711
1	56121403	-3.941342392	4.09137095	-1.92
1	56118745	-3.941302049	4.09129789	-5.038
1	56122620	-3.941114445	4.09095817	-2.297
1	56110583	-3.940685398	4.0901813	0.025
1	56093104	-3.93980739	4.08859172	-0.051
1	56095234	-3.939690137	4.08837947	0.146
1	56117164	-3.939645681	4.08829899	-2.929
1	56108601	-3.939606285	4.08822768	0.082
1	56096693	-3.939401828	4.08785759	-0.161
1	56095786	-3.939388636	4.08783371	-2.196
1	56111028	-3.939340477	4.08774654	-0.551
1	56091854	-3.939317935	4.08770574	-1.741
1	56105251	-3.938561757	4.08633713	0
1	56104734	-3.9382428	4.08575993	0
1	56110347	-3.937856214	4.08506039	-0.295
1	56109022	-3.937574827	4.08455125	-1.899
1	56111399	-3.937478148	4.08437633	0.552
1	56104403	-3.936750278	4.08305952	-1.661
1	56130559	-3.936116191	4.08191254	-0.873
1	56132332	-3.936116191	4.08191254	-0.534
1	56107667	-3.935903675	4.08152817	0.1
1	56124506	-3.935514246	4.08082387	-2.008
1	56115151	-3.933856136	4.07782578	-1.263
1	56115553	-3.933505929	4.07719271	-2.329
1	56116496	-3.933151433	4.07655193	-0.914
3	74218744	4.840348225	5.88735542	0.168
3	74201852	4.74742504	5.68608491	-0.408
3	74218796	4.744946648	5.68076628	-4.859
3	74219331	4.744354038	5.67949492	-0.29
3	74192177	4.722511719	5.63273792	-0.772
3	74191614	4.719047598	5.62534076	0.787
3	74191913	4.719047598	5.62534076	0.257
3	74192796	4.71686045	5.62067299	-1.462
3	74203954	4.698485432	5.58153649	-1.908
3	74219365	4.6951616	5.57447224	-0.047
3	74054186	4.678633085	5.53941229	-1.647
3	74057469	4.665750723	5.51216576	1.658
3	74218660	4.662669477	5.50565913	-0.357
3	74056689	4.658475774	5.49680973	-2.126
3	74194071	4.656555406	5.49275989	-2.068
3	74056850	4.651794792	5.48272696	-0.406
3	74057041	4.642314483	5.46277556	-1.094
3	74056516	4.641220317	5.46047529	0.843
3	74056303	4.637985125	5.45367688	-4.687
3	74047856	4.625542888	5.42757165	0.072
3	74052020	4.625080106	5.42660193	0.113
3	74048421	4.623977388	5.42429163	0.431
3	74048195	4.621132284	5.41833324	0.897
3	74200314	4.618608996	5.41305164	1.024
3	74052495	4.614737076	5.40495234	1.889
3	74045049	4.611145863	5.39744583	0.619
3	74049411	4.604275717	5.38310058	-0.358
3	74045825	4.587936803	5.34906326	-0.265
3	74046946	4.586491827	5.34605844	-0.884
3	74060095	4.584344326	5.34159435	0.291
3	74042099	4.562526641	5.29635034	-0.527
3	74042385	4.559123572	5.28931123	-0.158
3	74041177	4.545816658	5.26183283	-2.008
3	74040205	4.530318672	5.22992317	-3.706
3	74040162	4.526514252	5.22210537	0.83
3	74041058	4.526088728	5.22123133	-0.337
3	74042416	4.511658862	5.19163654	1.161
3	74050970	4.511318273	5.19093906	-2.588
3	74042527	4.493326667	5.15416368	-1.408
3	74049448	4.481117653	5.12928505	0.108
3	74039453	4.457804863	5.08195274	0.105
3	74204065	4.457466683	5.0812678	0.609
3	74204445	4.457310715	5.08095192	-1.318
3	74064211	4.451770946	5.06973893	-0.146
3	74038637	4.451478534	5.06914742	-0.335
3	74063361	4.449870584	5.06589537	2.57
3	74039300	4.442437221	5.05087558	-4.35
3	74217739	4.435443537	5.03676524	-1.952
3	74206321	4.41216694	4.98994969	-0.091
3	74182324	4.383843974	4.93328915	0.021
3	74221441	4.341893832	4.84998143	0.186
3	74038474	4.337940758	4.84216892	-5.168
3	74183284	4.318660577	4.80415848	0.36
3	74182622	4.314167786	4.79532327	-0.14
3	74183145	4.314117544	4.79522452	-0.002
3	74163520	4.292291137	4.75242227	-0.403
3	74162770	4.281376878	4.73109343	-0.263
3	74065617	4.276709048	4.72198661	0.402
3	74220910	4.275066491	4.71878418	-1.013
3	74159122	4.258629307	4.68679901	-0.058
3	74037016	4.247274034	4.66476838	-0.676
3	74186411	4.208183779	4.58933838	0.124
3	74165150	4.208134535	4.58924375	0.112
3	74164369	4.207817109	4.58863384	-0.512
3	74165646	4.201111991	4.57576023	4.272
3	74189334	4.196040281	4.56603512	-0.095
3	74185892	4.193998951	4.56212385	-0.139
3	74161871	4.19391821	4.56196918	-1.971
3	74162180	4.193230948	4.56065277	-0.904
3	74162184	4.192959469	4.56013282	-3.621
3	74161635	4.192554607	4.55935746	-1.145
3	74185575	4.188046985	4.5507295	4.98
3	74190474	4.182234248	4.5396159	-1.629
3	74036146	4.153699601	4.48526291	-1.241
3	74035860	4.121235983	4.42383705	-0.325
3	74172429	4.121031476	4.42345148	-1.915
3	74183955	4.120668119	4.42276646	-2.094
3	74184127	4.119038221	4.41969437	-0.573
3	74170893	4.117620852	4.41702376	-7.315
3	74171030	4.115004791	4.41209676	0.146
3	74166548	4.112130316	4.40668635	0.095
3	74168290	4.111706262	4.40588847	-0.16
3	74171686	4.110197223	4.40304976	-1.876
3	74171516	4.109095746	4.40097832	-0.179
3	74168377	4.10884332	4.40050368	0.019
3	74182026	4.105544679	4.39430361	-0.148
3	74180359	4.100649552	4.38511113	1.232
3	74226282	4.098192174	4.38050021	0.386
3	74181046	4.097286162	4.37880084	-0.197
3	74172587	4.091221799	4.36743492	1.221
3	74166202	4.089180004	4.36361159	-2.452
3	74178015	4.059684946	4.30857392	-0.038
3	74179060	4.058851033	4.30702309	-0.14
3	74094613	4.036780933	4.26608385	-0.526
3	74096063	4.030765119	4.25495973	-0.416
3	74101636	4.015729701	4.22722262	0.802
3	74102292	4.014827881	4.22556193	-0.24
3	74103258	4.004591296	4.20673503	-0.675
3	74097224	3.981851333	4.16506742	1.087
3	74113390	3.974895675	4.15236496	-1.661
3	74113435	3.971507685	4.14618504	-0.258
3	74090081	3.971040144	4.14533259	-2.527
3	74078697	3.967633388	4.13912389	0.591
3	74077524	3.964002027	4.13251114	1.794
3	74115678	3.9562181	4.11835492	0.362
3	74115811	3.95242615	4.11146777	-0.774
3	74103788	3.94741038	4.102367	-0.012
3	74113385	3.945568355	4.09902738	-0.568
3	74116823	3.940638325	4.09009607	-1.29
3	74117698	3.938255521	4.08578295	-0.022
3	74033279	3.93551106	4.0808181	-1.251
3	74106046	3.915416993	4.04456198	0.077
3	74106096	3.915416993	4.04456198	-2.97
5	38123102	3.920759082	4.05418452	0.1
5	38126133	3.911719383	4.03790849	0.703
10	32390517	4.22511763	4.62193658	-0.357
10	32391458	4.225051078	4.62180823	-0.186
10	32393234	4.202843459	4.5790828	0.247
10	32391989	4.202805693	4.57901032	-0.03
10	32409282	4.192974493	4.56016159	1.928
10	32402461	4.188424609	4.55145198	-0.972
10	32377712	4.137996116	4.45549503	-0.016
10	32378014	4.100072708	4.38402854	-1.654
10	32378918	4.092748391	4.37029464	3.115
10	32379954	4.092748391	4.37029464	-0.465
10	32385330	4.09254296	4.36990976	-0.387
10	32381420	4.091462925	4.36788655	-4.229
10	32390381	4.090186076	4.36549528	0.386
10	32387025	4.089200555	4.36365006	-0.062
10	32382523	4.08775351	4.36094145	0.184
10	32363669	4.083017305	4.35208221	-3.031
10	32353802	4.077316469	4.34143092	-0.025
10	32353743	4.075246173	4.33756616	1.227
10	32354522	4.070946806	4.32954594	0.009
10	32377024	4.070538719	4.32878508	0.1
10	32359350	4.068777314	4.32550179	0.082
10	32358140	4.068458065	4.32490684	1.262
10	32362230	4.064942229	4.31835758	-0.55
10	32357133	4.063072923	4.31487754	0.303
10	32369726	4.058418567	4.30621894	-0.039
10	32371426	4.057790673	4.30505154	0.973
10	32370563	4.057109152	4.30378462	-0.449
10	32369719	4.056702471	4.30302871	0.887
10	32376175	4.055858564	4.30146033	2.1
10	32374686	4.055755761	4.3012693	0.062
10	32372544	4.055384337	4.30057913	1.197
10	32364268	4.045935536	4.28304081	-0.586
10	32365682	4.045935536	4.28304081	0.176
10	32003560	4.023746406	4.24200007	-5.149
10	32014368	4.021850303	4.23850252	-1.385
10	32012882	4.008374122	4.21368727	-1.722
10	32004149	4.008276735	4.21350821	-0.161
10	32014698	4.004552091	4.20666301	0.031
10	32328060	4.000165723	4.19860905	-0.318
10	32015564	3.999808693	4.19795384	-1.756
10	32353198	3.999264562	4.19695538	1.132
10	32310396	3.980317389	4.1622644	-0.643
10	32346597	3.973165695	4.14920877	0.047
10	32328348	3.973165695	4.14920877	-0.547
10	32332246	3.973165695	4.14920877	-0.116
10	32348431	3.973165695	4.14920877	-0.483
10	32349154	3.973165695	4.14920877	0.421
10	32351244	3.973165695	4.14920877	0.259
10	32310441	3.957131639	4.12001502	-0.087
10	32425211	3.957081041	4.11992307	-0.529
10	32415098	3.956061772	4.11807087	-1.26
10	32412192	3.955293362	4.11667481	-0.051
10	32410605	3.954762172	4.11570988	-1.184
10	32425286	3.952410042	4.11143853	-0.958
10	32415453	3.947592988	4.10269814	-0.75
10	32326639	3.943461959	4.09521017	-0.593
10	32328050	3.943461959	4.09521017	-0.728
10	32318423	3.943424547	4.09514239	1.187
10	32319731	3.943182629	4.09470411	-0.969
10	32426785	3.917741453	4.04874751	-1.083
10	32101086	3.915949955	4.04552146	0.249
10	32310263	3.911854387	4.03815131	-0.675
10	32035291	3.91065735	4.03599851	-0.224
10	32028605	3.910546499	4.03579918	0.592
10	32027706	3.910458683	4.03564127	-4.802
10	32028561	3.910458683	4.03564127	-0.305
10	32032743	3.908523811	4.03216292	0.151
10	31855864	3.906483236	4.02849622	-0.285
10	31860116	3.90453668	4.02500006	0.424
10	31859814	3.902030599	4.02050127	-0.224
10	31847356	3.901935748	4.02033105	-0.085
10	31856003	3.901780103	4.02005173	0.054
10	31854785	3.901476156	4.01950631	-0.021
10	31846883	3.898913065	4.01490844	0.055
10	31849734	3.891854664	4.00226058	2.044
19	44248511	-4.647453553	5.47358611	-0.729
19	44251222	-4.647239657	5.47313594	0.932
19	44253931	-4.646679204	5.47195648	-1.031
19	44249597	-4.646658835	5.47191362	0.144
19	44241172	-4.638645161	5.45506352	0.082
19	44241016	-4.638587699	5.4549428	-0.32
19	44241813	-4.638579493	5.45492556	-1.037
19	44241590	-4.638558942	5.45488238	-0.397
19	44243565	-4.638091927	5.45390125	1.871
19	44242275	-4.638070735	5.45385673	0.082
19	44246155	-4.637778031	5.45324185	0.655
19	44238875	-4.637418951	5.45248758	0.036
19	44240556	-4.63733084	5.45230251	2.237
19	44240241	-4.63732782	5.45229616	0.065
19	44239743	-4.637324209	5.45228858	-0.063
19	44245802	-4.637316327	5.45227202	-2.094
19	44244898	-4.637300706	5.45223921	-0.116
19	44244292	-4.637289276	5.4522152	-0.934
19	44238470	-4.636225129	5.44998028	-0.328
19	44233497	-4.636069267	5.44965298	0.478
19	44232047	-4.635827351	5.44914499	-0.923
19	44221218	-4.635165501	5.44775532	0.15
19	44230909	-4.634771227	5.44692756	-0.862
19	44235854	-4.634588243	5.44654341	-0.293
19	44233818	-4.634564681	5.44649395	0.429
19	44226665	-4.634376375	5.44609865	-0.263
19	44220249	-4.634351391	5.4460462	0.082
19	44221666	-4.634202101	5.44573282	0.223
19	44214594	-4.63404855	5.4454105	-0.24
19	44224744	-4.634041845	5.44539642	-0.27
19	44204634	-4.633790142	5.4448681	0.026
19	44205162	-4.63373531	5.44475301	-1.012
19	44212847	-4.633719041	5.44471886	-0.27
19	44216028	-4.633506141	5.44427201	-2.069
19	44216057	-4.633492594	5.44424357	-1.093
19	44217755	-4.633439112	5.44413132	-0.111
19	44188149	-4.632655045	5.44248584	-0.284
19	44213197	-4.632287746	5.4417151	-0.343
19	44198626	-4.631950455	5.44100737	0.082
19	44203266	-4.631942503	5.44099069	0.853
19	44200531	-4.631903228	5.44090828	-0.009
19	44184373	-4.631321876	5.43968857	-0.001
19	44207586	-4.629719764	5.43632799	0.659
19	44189095	-4.629630111	5.43613997	-0.067
19	44194154	-4.629615491	5.43610931	1.963
19	44212835	-4.629506406	5.43588053	0.1
19	44130256	-4.619712074	5.41536021	-0.697
19	44130200	-4.619497489	5.41491108	0.578
19	44129920	-4.619421939	5.41475295	-0.754
19	44130646	-4.619156416	5.41419724	1.019
19	44123727	-4.618989052	5.41384698	-1.085
19	44125402	-4.61891449	5.41369094	-1.397
19	44124788	-4.618877113	5.41361272	-0.327
19	44127552	-4.61886642	5.41359034	-2.376
19	44129290	-4.618858857	5.41357452	0.929
19	44124280	-4.618571168	5.41297248	0.197
19	44128211	-4.618325879	5.4124592	-1.573
19	44126705	-4.61829917	5.41240331	0.607
19	44125471	-4.617921663	5.41161342	-2.551
19	44154894	-4.617335967	5.41038802	0.1
19	44153776	-4.617162378	5.41002487	-2.101
19	44119506	-4.616259303	5.4081358	-0.613
19	44150282	-4.616248943	5.40811413	0.607
19	44123384	-4.616001292	5.40759615	0.71
19	44151574	-4.615914592	5.40741481	1.19
19	44131112	-4.615254065	5.40603342	-1.506
19	44131776	-4.615228291	5.40597952	0.082
19	44121168	-4.614973772	5.40544729	-0.607
19	44134769	-4.614136338	5.40369628	0.289
19	44144809	-4.613437059	5.40223437	0.048
19	44145250	-4.613365608	5.40208501	0.099
19	44143093	-4.6125884	5.40046044	-0.719
19	44146974	-4.610879336	5.39688894	0.412
19	44140827	-4.607609886	5.39006005	-0.486
19	44138904	-4.607427204	5.38967861	0.719
19	44138497	-4.607354697	5.38952722	0.25
19	44167417	-4.607238344	5.38928429	0.939
19	44167425	-4.607166523	5.38913434	-2.038
19	44168804	-4.6069574	5.38869774	-3.027
19	44166926	-4.606707818	5.38817669	-0.019
19	44159663	-4.606327661	5.38738309	-1.02
19	44177367	-4.606264508	5.38725126	-0.052
19	44174412	-4.60626067	5.38724325	0.099
19	44173706	-4.606106149	5.38692069	-0.797
19	44176537	-4.606097156	5.38690192	0.074
19	44177384	-4.606043682	5.3867903	0.628
19	44174591	-4.606008379	5.38671661	0.1
19	44171129	-4.605802696	5.38628729	-0.795
19	44169479	-4.605802294	5.38628645	-0.268
19	44179907	-4.605739927	5.38615628	-0.448
19	44180652	-4.60569673	5.38606612	-0.319
19	44171612	-4.605623821	5.38591394	-1.076
19	44157645	-4.605594549	5.38585284	0.055
19	44158462	-4.605478943	5.38561156	-0.173
19	44160714	-4.605263509	5.38516193	-0.096
19	44161785	-4.605263509	5.38516193	-0.01
19	44163741	-4.605066769	5.38475133	0.021
19	44156251	-4.603741919	5.3819868	-0.286
19	44166665	-4.602515721	5.37942878	-2.101
19	44182151	-4.601988575	5.37832927	-1.195
19	44165576	-4.601093062	5.3764617	-1.899
19	44109953	-4.596305494	5.36648302	-0.388
19	44112694	-4.595924143	5.36568859	-0.747
19	44118342	-4.591235637	5.35592642	-3.58
19	44117163	-4.591098937	5.35564193	-2.412
19	44280423	-4.589068847	5.35141794	0.931
19	44280908	-4.58872442	5.35070147	-0.287
19	44279464	-4.585363946	5.34371363	0.1
19	44271181	-4.58534121	5.34366637	0.519
19	44277271	-4.585215751	5.34340559	0.569
19	44279133	-4.584936354	5.34282483	-0.789
19	44264964	-4.584808948	5.34256002	1.149
19	44271929	-4.584750204	5.34243792	-1.582
19	44276764	-4.58470609	5.34234623	0.154
19	44263749	-4.584021192	5.34092281	-1.337
19	44272795	-4.584004198	5.34088749	0.541
19	44109399	-4.583720955	5.34029889	-0.736
19	44276400	-4.583571673	5.33998868	0.156
19	44270957	-4.583554842	5.33995371	2.296
19	44266575	-4.583432658	5.33969982	-0.684
19	44266519	-4.583432273	5.33969902	-2.222
19	44265989	-4.583406423	5.3396453	0.123
19	44027826	-4.581323214	5.33531751	-0.54
19	44028211	-4.581214163	5.33509102	-0.157
19	44051557	-4.580853812	5.3343426	-3.016
19	44027647	-4.580716133	5.33405667	-2.101
19	44028773	-4.580615995	5.33384871	0.099
19	44051566	-4.580244319	5.33307686	0.271
19	44051504	-4.580163068	5.33290814	-1.484
19	44267590	-4.580087186	5.33275057	-0.531
19	44051665	-4.579994369	5.33255784	-2.366
19	44006071	-4.579188903	5.33088544	-0.272
19	44037342	-4.579170083	5.33084637	-1.055
19	44037921	-4.579007387	5.3305086	-2.788
19	44026502	-4.578621319	5.32970713	-0.886
19	44051296	-4.578485136	5.32942443	-0.299
19	44007637	-4.578200399	5.32883338	-0.81
19	44038396	-4.578189851	5.32881149	-0.088
19	44030273	-4.578083222	5.32859016	-0.773
19	44044876	-4.578054073	5.32852965	0.39
19	44029633	-4.578030564	5.32848086	0.038
19	44052887	-4.577822717	5.32804945	-0.631
19	44042565	-4.577329794	5.3270264	0.76
19	44042195	-4.577299878	5.32696432	-1.661
19	44035502	-4.576978987	5.32629838	0.104
19	44009209	-4.57697225	5.3262844	0.134
19	44044368	-4.576882803	5.32609878	0.077
19	43994881	-4.576756689	5.32583708	0.004
19	44002178	-4.576692689	5.32570427	0.124
19	44000601	-4.576476429	5.32525552	-0.814
19	44002416	-4.576275838	5.3248393	0.028
19	43999954	-4.576200527	5.32468304	2.28
19	43992337	-4.575898689	5.32405678	0.669
19	43994032	-4.575875919	5.32400953	-0.205
19	43996647	-4.575545093	5.32332318	-0.315
19	44025794	-4.573526132	5.31913547	-0.14
19	44017788	-4.571841928	5.31564341	-1.029
19	44014764	-4.571400752	5.31472886	0.332
19	44012539	-4.569935104	5.3116912	-1.648
19	44019750	-4.569889835	5.31159739	-0.213
19	44254165	-4.56752322	5.30669434	0.075
19	44257880	-4.564493357	5.30042063	0.493
19	44257848	-4.564309285	5.30003961	0.91
19	44258971	-4.558141532	5.28728081	0.114
19	44260345	-4.558048399	5.28708828	0.146
19	44052919	-4.555853344	5.28255144	-3.714
19	44064468	-4.554342471	5.27942987	1.936
19	44064529	-4.554226056	5.27918939	-0.301
19	44064401	-4.554225413	5.27918806	0.152
19	44059976	-4.553956939	5.27863349	0.396
19	44060661	-4.553943629	5.278606	0.158
19	44066798	-4.553664978	5.27803044	-0.931
19	44061723	-4.553494289	5.27767789	0.057
19	44097501	-4.553311391	5.27730014	-2.018
19	44065527	-4.553302062	5.27728087	-2.147
19	44065228	-4.553300436	5.27727751	1.305
19	44088814	-4.553190316	5.27705008	-1.862
19	44063835	-4.5531467	5.27696	0.28
19	44059620	-4.552070461	5.27473754	-1.131
19	44089430	-4.551788433	5.27415522	-1.049
19	44090617	-4.551738384	5.27405189	7.01
19	44058418	-4.551546346	5.2736554	-0.449
19	44262926	-4.545316993	5.26080248	-0.207
19	44101478	-4.545140165	5.26043787	-0.77
19	44100160	-4.545111996	5.26037978	1.441
19	44070585	-4.544546317	5.25921348	-0.108
19	44079181	-4.544518019	5.25915514	-0.34
19	44086653	-4.544513833	5.25914651	0.131
19	44081851	-4.544498027	5.25911392	-1.078
19	44070968	-4.544479956	5.25907667	-0.576
19	44284512	-4.506201573	5.18046662	0.224
19	44284169	-4.506137254	5.18033505	0.082
19	44282715	-4.506113436	5.18028633	0.21
19	44283787	-4.505290523	5.17860311	0.038
19	44285022	-4.501992254	5.17185953	0.245
19	44290407	-4.501144187	5.17012633	-0.334
19	44292311	-4.493126054	5.15375439	0.052
19	44292556	-4.492878057	5.15324844	-0.399
19	44329373	-4.484584265	5.13634273	-0.602
19	44327633	-4.481262311	5.12957946	-0.01
19	44326517	-4.481260347	5.12957546	-0.312
19	44329215	-4.48097704	5.12899888	-1.899
19	44329214	-4.480928037	5.12889915	-1.647
19	44325987	-4.480888677	5.12881905	-1.027
19	44333049	-4.476544476	5.11998218	-1.132
19	43913253	-4.475623318	5.11810939	-0.641
19	43930625	-4.475419654	5.11769538	-0.088
19	43916506	-4.475262545	5.11737601	1.345
19	43917160	-4.475215108	5.11727958	-0.827
19	43911822	-4.475019792	5.11688257	3.736
19	43912485	-4.47497345	5.11678837	-3.295
19	43918200	-4.474904223	5.11664766	0.614
19	43930064	-4.474630592	5.1160915	0.881
19	43929852	-4.474545401	5.11591835	-0.589
19	43929349	-4.474362087	5.11554579	-0.965
19	43929342	-4.474341431	5.11550381	-0.649
19	43930608	-4.474311313	5.11544259	0.607
19	43935510	-4.473956011	5.11472053	-0.663
19	43931003	-4.473770007	5.11434254	0.279
19	43932177	-4.473663784	5.11412668	0.689
19	44306392	-4.473017983	5.11281446	-1.055
19	44300177	-4.472858667	5.11249077	-0.361
19	44322973	-4.47271766	5.11220428	1.29
19	43981742	-4.47255805	5.11188001	0.014
19	43932422	-4.472390577	5.11153978	-0.525
19	43927908	-4.471546614	5.10982538	-0.916
19	43928054	-4.471492033	5.10971452	-0.319
19	43991760	-4.470269668	5.10723201	-0.338
19	43991177	-4.470162422	5.10701423	-1.85
19	43989619	-4.47004523	5.10677627	2.898
19	43989466	-4.469906005	5.10649357	-0.123
19	43980120	-4.469834646	5.10634867	0.749
19	43980396	-4.469757223	5.10619147	-0.302
19	43987757	-4.469756451	5.1061899	-2.006
19	43979594	-4.469750353	5.10617752	-0.544
19	43979200	-4.469669194	5.10601273	-2.278
19	43979180	-4.469627436	5.10592795	-0.353
19	43976429	-4.469537137	5.10574461	0.093
19	43974735	-4.469491937	5.10565284	-0.932
19	43974828	-4.46947853	5.10562562	-0.905
19	43985646	-4.46940215	5.10547054	-0.374
19	43976451	-4.469401616	5.10546946	0.083
19	43985344	-4.469352357	5.10536945	-0.128
19	43978129	-4.469322958	5.10530976	-0.601
19	43967037	-4.469312515	5.10528856	-0.36
19	43965911	-4.469244961	5.10515141	-0.151
19	43983182	-4.469213863	5.10508827	1.803
19	43981172	-4.469188132	5.10503603	-0.66
19	43936203	-4.469046788	5.10474908	-0.102
19	43965228	-4.469042669	5.10474072	-0.79
19	43970242	-4.468991099	5.10463602	-0.504
19	43970675	-4.468991099	5.10463602	-1.455
19	43968622	-4.468948099	5.10454873	-0.536
19	43971213	-4.468945377	5.1045432	1.25
19	43974294	-4.468741745	5.10412982	0.226
19	43949975	-4.468431464	5.10349996	-1.167
19	43945790	-4.467872863	5.10236613	0.019
19	43943816	-4.467461107	5.10153045	0.18
19	43948723	-4.467012886	5.10062083	0.222
19	43957510	-4.466678629	5.09994255	-0.557
19	43957746	-4.466650176	5.09988482	0.279
19	43957778	-4.466650176	5.09988482	-1.083
19	43961777	-4.466466672	5.09951247	-0.295
19	43921749	-4.466204881	5.09898129	-0.645
19	43936277	-4.46579401	5.09814769	-0.24
19	43951561	-4.465418043	5.09738496	-0.08
19	43937237	-4.464992513	5.09652175	-0.983
19	43909328	-4.46037902	5.08716795	-2.404
19	43909529	-4.460262261	5.08693134	-0.763
19	43910637	-4.460246993	5.0869004	2.065
19	43908163	-4.458356597	5.08307031	-1.743
19	43905758	-4.428645169	5.02306853	-2.292
19	43906186	-4.428589033	5.02295551	-0.067
19	43904161	-4.428571874	5.02292096	4.725
19	43901894	-4.428182913	5.02213792	0.612
19	43901782	-4.426688432	5.01912985	-1.112
19	44336986	-4.393640316	4.95284907	0.899
19	44336291	-4.393503614	4.95257584	1.099
19	44363585	-4.374335035	4.91434134	0.136
19	44338820	-4.373906159	4.91348763	-0.008
19	43750332	-4.336080779	4.83849526	-0.417
19	43753500	-4.335971683	4.83827983	-0.531
19	43762256	-4.335935117	4.83820763	-0.946
19	43740031	-4.335824982	4.83799015	-1.689
19	43761419	-4.335670602	4.83768532	-0.377
19	43750244	-4.334892114	4.83614828	0.008
19	43649543	-4.334848203	4.83606159	-0.311
19	43755174	-4.334119691	4.83462347	-1.701
19	43756535	-4.334047912	4.83448179	0.261
19	43639699	-4.334037452	4.83446114	-1.011
19	43737787	-4.33401711	4.83442099	-1.516
19	43742238	-4.333965736	4.83431959	0.082
19	43761074	-4.333943951	4.83427658	-0.028
19	43762425	-4.333941084	4.83427093	-0.207
19	43741497	-4.333817445	4.83402689	-1.864
19	43746945	-4.333201185	4.83281061	0.055
19	43349198	-4.333151424	4.83271241	0.32
19	44424063	-4.333120154	4.83265069	-0.67
19	43348591	-4.332998531	4.83241068	-0.16
19	43346473	-4.332978467	4.83237108	1.426
19	43352852	-4.332860374	4.83213804	-1.378
19	43346599	-4.332721178	4.83186335	0.703
19	43349707	-4.332546444	4.83151855	0.668
19	43748405	-4.332473691	4.831375	0.056
19	43349016	-4.332471484	4.83137064	-0.83
19	43649247	-4.332426251	4.83128139	-1.421
19	43349843	-4.332351487	4.83113387	-0.385
19	43649227	-4.3322995	4.83103129	-0.115
19	43347141	-4.332206109	4.83084701	-0.149
19	43348379	-4.332157954	4.830752	-1.146
19	43649261	-4.332128248	4.83069339	-0.275
19	43647577	-4.332122528	4.8306821	-1.76
19	43352277	-4.332114199	4.83066567	-1.936
19	43347250	-4.332099097	4.83063587	-0.142
19	43347987	-4.332099097	4.83063587	-1.915
19	43648913	-4.332069018	4.83057652	0.136
19	43356140	-4.332003689	4.83044763	-0.752
19	43638124	-4.331961481	4.83036435	-0.739
19	43647936	-4.331761986	4.82997075	-0.695
19	43353069	-4.33169055	4.82982982	-0.902
19	43645817	-4.331664847	4.82977911	-1.967
19	43356062	-4.331619535	4.82968971	-1.005
19	43645306	-4.331572707	4.82959733	0.082
19	43644286	-4.331421497	4.82929902	-1.215
19	43630242	-4.331406508	4.82926945	-0.256
19	43358149	-4.331399471	4.82925557	-0.213
19	43345652	-4.330582851	4.82764471	-1.743
19	43643116	-4.329897604	4.82629321	0.082
19	43643161	-4.329839973	4.82617955	0.008
19	43631996	-4.329766111	4.82603389	-2.006
19	43618335	-4.329457421	4.82542514	0.045
19	44424091	-4.328703205	4.82393798	0.217
19	43628974	-4.327677172	4.82191522	-1.993
19	43649827	-4.327661174	4.82188369	0.299
19	43649904	-4.327654512	4.82187056	-0.001
19	43650834	-4.327520787	4.82160696	-2.134
19	43407021	-4.327426242	4.8214206	-0.656
19	43652166	-4.327256493	4.82108601	0.049
19	43655090	-4.327181303	4.82093781	-0.252
19	43655530	-4.327168174	4.82091193	0.082
19	43509253	-4.327142445	4.82086122	0.595
19	43651418	-4.327007805	4.82059585	-1.045
19	43652546	-4.326732566	4.82005339	-0.816
19	43725529	-4.326688208	4.81996596	0.365
19	43652109	-4.326447995	4.81949256	-0.69
19	43654949	-4.326216002	4.81903538	-0.154
19	43621329	-4.325913668	4.81843962	-0.983
19	43407620	-4.325846114	4.81830651	0.082
19	43510017	-4.325799535	4.81821473	0.585
19	43733542	-4.325768262	4.81815311	0.087
19	43510526	-4.325675136	4.81796961	0.292
19	43510956	-4.325536857	4.81769715	0.484
19	43340650	-4.325394893	4.81741744	-0.572
19	43407032	-4.325257376	4.8171465	0.04
19	44374782	-4.325209639	4.81705245	4.974
19	44411875	-4.32481948	4.81628379	-1.202
19	43519210	-4.32476426	4.81617501	-0.631
19	43407834	-4.324103382	4.81487316	-1.946
19	43332943	-4.323824717	4.81432429	0.04
19	43405768	-4.323766352	4.81420933	-0.61
19	44414623	-4.323679635	4.81403854	0.777
19	43338999	-4.323619849	4.81392078	-1.691
19	43331899	-4.323125074	4.81294636	-1.959
19	43515699	-4.322780418	4.81226765	-1.844
19	43333082	-4.32271818	4.81214509	-1.637
19	43331074	-4.322678921	4.81206778	-0.734
19	43378147	-4.322345552	4.81141136	-0.763
19	43365415	-4.322261061	4.811245	0.569
19	43377111	-4.322173331	4.81107226	-0.153
19	43377123	-4.322173331	4.81107226	-0.94
19	43359049	-4.32215566	4.81103747	-2.63
19	43371691	-4.322013555	4.81075768	-0.23
19	43371448	-4.32192055	4.81057457	-0.007
19	43329579	-4.321602943	4.80994928	-0.126
19	43342188	-4.321337795	4.8094273	-0.691
19	43340661	-4.32133312	4.80941809	-1.479
19	43345441	-4.321304442	4.80936164	0.344
19	43378753	-4.320836411	4.80844034	-0.164
19	43497194	-4.320460666	4.80770076	-0.664
19	43498812	-4.320460666	4.80770076	0.325
19	43376383	-4.320162564	4.80711405	-0.573
19	43368768	-4.319419737	4.80565222	-0.485
19	43380767	-4.319412407	4.80563779	0.115
19	43499105	-4.319298706	4.80541406	-0.142
19	43507037	-4.31915201	4.8051254	-0.423
19	43501157	-4.319139234	4.80510027	-1.358
19	43504663	-4.319129485	4.80508108	-0.231
19	43505314	-4.319086432	4.80499637	-1.305
19	43401306	-4.318826455	4.80448484	-0.993
19	43401365	-4.318826455	4.80448484	-0.354
19	43715149	-4.318610389	4.80405973	-0.472
19	43711605	-4.318425978	4.80369692	-0.357
19	43414195	-4.31816768	4.80318877	-0.005
19	43496921	-4.317992871	4.80284488	-2.123
19	43716982	-4.317938134	4.8027372	0.961
19	43721447	-4.317938134	4.8027372	-0.017
19	43435530	-4.317293208	4.80146862	-1.11
19	43493068	-4.314599548	4.79617198	-0.764
19	43790756	-4.313575115	4.7941584	-0.864
19	43389267	-4.313453511	4.79391941	0.95
19	43523304	-4.313006451	4.79304084	-0.093
19	43781246	-4.311883577	4.79083453	-0.963
19	43781895	-4.311625385	4.79032729	0.392
19	43382813	-4.311592273	4.79026224	-0.849
19	43777452	-4.311535392	4.7901505	0.821
19	43783260	-4.311485744	4.79005297	-0.444
19	43785063	-4.311437679	4.78995855	-0.243
19	43782142	-4.311381472	4.78984813	-0.744
19	43781101	-4.311215336	4.78952177	0.587
19	43785544	-4.311110898	4.78931662	0.041
19	43785892	-4.310822525	4.78875018	0.418
19	43790602	-4.310761537	4.78863039	0.943
19	43787203	-4.310660087	4.78843113	0.224
19	43793686	-4.310559699	4.78823395	0.875
19	43794478	-4.310238595	4.78760329	0.361
19	43779057	-4.310123306	4.78737687	-1.113
19	43442602	-4.310099518	4.78733016	0.562
19	43777407	-4.309950346	4.7870372	-1.145
19	43522489	-4.309659458	4.78646596	-0.157
19	43772648	-4.309613909	4.78637652	-1.331
19	43772689	-4.309593903	4.78633723	-0.47
19	43792329	-4.309401381	4.78595919	-0.595
19	43793325	-4.309357755	4.78587352	-0.149
19	43792059	-4.309268877	4.78569901	0.835
19	43763530	-4.309197763	4.78555937	-1.75
19	43480672	-4.309019175	4.78520872	0.053
19	43770489	-4.309004472	4.78517985	-1.593
19	43768507	-4.308589969	4.78436603	0.234
19	43774079	-4.308517928	4.78422459	-0.905
19	43529146	-4.302513381	4.77244372	0.023
19	43527783	-4.30231887	4.77206234	0.01
19	43524383	-4.301934956	4.77130965	-0.176
19	43797243	-4.301596726	4.77064657	-0.141
19	43805781	-4.301596726	4.77064657	-0.394
19	43525695	-4.301462967	4.77038436	-0.363
19	43561739	-4.300747801	4.76898252	-2.341
19	43565793	-4.300691309	4.7688718	0.01
19	43563549	-4.300657622	4.76880577	-1.912
19	43561612	-4.300619386	4.76873083	0.095
19	43565841	-4.300609548	4.76871155	0.823
19	44498997	-4.30060904	4.76871055	0.832
19	43560123	-4.300533663	4.76856282	-2.167
19	43561835	-4.300447808	4.76839455	-2.43
19	43561440	-4.300403417	4.76830755	0.095
19	43562555	-4.300384942	4.76827134	-1.873
19	43549429	-4.300289192	4.76808369	0.082
19	43543854	-4.300253919	4.76801456	-1.499
19	43565213	-4.300246373	4.76799977	0.099
19	43543147	-4.300192918	4.76789501	-1.657
19	43543037	-4.300175696	4.76786126	0.099
19	43530643	-4.300159596	4.76782971	-2.609
19	43543748	-4.300131973	4.76777557	-0.254
19	43529816	-4.300098167	4.76770932	2.065
19	43553047	-4.300093903	4.76770097	0.082
19	43430077	-4.300045209	4.76760554	-1.168
19	43563611	-4.300031342	4.76757836	-3.77
19	43559494	-4.300030809	4.76757732	-2.558
19	43566172	-4.300012674	4.76754178	0.605
19	43435006	-4.299968854	4.7674559	-0.371
19	43563792	-4.299910774	4.76734209	0.1
19	43544412	-4.299860701	4.76724396	0.612
19	43549411	-4.299842267	4.76720784	0.1
19	43548137	-4.299824767	4.76717354	0.022
19	43536553	-4.29963241	4.7667966	-
19	43558083	-4.29953987	4.76661527	-0.056
19	43558332	-4.299509653	4.76655606	0.053
19	43537005	-4.299369228	4.7662809	-
19	43578164	-4.299358986	4.76626083	0.474
19	43537235	-4.2992856	4.76611704	-
19	43428050	-4.299283123	4.76611219	0.419
19	43421627	-4.299271685	4.76608978	0.031
19	43427850	-4.299271685	4.76608978	-1.884
19	43417460	-4.29909585	4.76574525	-1.188
19	43545963	-4.298837327	4.76523874	0.683
19	43436405	-4.298710054	4.76498938	-0.903
19	43553563	-4.298686318	4.76494288	-1.971
19	43541547	-4.298681586	4.76493361	-0.951
19	43549492	-4.298662018	4.76489527	0.082
19	43538767	-4.298529988	4.76463661	-1.431
19	43612381	-4.298306867	4.76419951	-0.28
19	43616094	-4.298306867	4.76419951	-0.096
19	43587510	-4.297346894	4.76231912	-0.285
19	43482263	-4.297169718	4.76197211	0.062
19	43482619	-4.297169718	4.76197211	-1.688
19	43486029	-4.297169718	4.76197211	0.099
19	43582739	-4.296803354	4.76125461	1.396
19	43587362	-4.296472709	4.76060711	0.078
19	43440426	-4.296385406	4.76043615	0.074
19	43437249	-4.296370856	4.76040766	-1.078
19	43586688	-4.296313745	4.76029583	0.561
19	43611688	-4.295165181	4.75804703	-1.065
19	43600992	-4.294052779	4.75586955	-1.002
19	43607663	-4.293691615	4.7551627	-0.68
19	43676304	-4.293465358	4.75471991	-1.365
19	43569178	-4.293005098	4.75381924	-1.705
19	43568635	-4.292560372	4.75294904	-0.322
19	43572046	-4.292058112	4.75196637	-0.136
19	43576690	-4.291993887	4.75184073	-0.317
19	43575529	-4.29190059	4.75165821	0.173
19	43665545	-4.291894328	4.75164595	-1.899
19	43656420	-4.291417007	4.75071221	-3.367
19	43665104	-4.291417007	4.75071221	-0.026
19	43287965	-4.290202938	4.74833764	-0.116
19	43286968	-4.290151949	4.74823793	-0.096
19	43290029	-4.290023897	4.74798751	-0.816
19	43289167	-4.289980714	4.74790307	-5.358
19	43307663	-4.289904959	4.74775493	-0.713
19	43307670	-4.289837747	4.7476235	-0.668
19	43290804	-4.289711128	4.7473759	-0.495
19	43290176	-4.289656456	4.747269	0.992
19	43297317	-4.289102933	4.74618671	0.129
19	43288032	-4.289022237	4.74602893	1.568
19	43291530	-4.288899335	4.74578865	0.12
19	43301655	-4.288894101	4.74577841	0.07
19	43296633	-4.288667347	4.7453351	-0.34
19	43306848	-4.288316961	4.74465013	0.04
19	43305965	-4.288301776	4.74462045	1.023
19	43291723	-4.288166172	4.74435537	-1.648
19	43302401	-4.28810431	4.74423444	-0.389
19	43293296	-4.288064633	4.74415688	-0.144
19	43301999	-4.288036036	4.74410099	-0.104
19	43303155	-4.287843741	4.74372511	0.143
19	43299583	-4.287736957	4.74351639	-0.491
19	43308420	-4.287156413	4.74238173	0.51
19	43706549	-4.2865097	4.74111791	-2.305
19	43283363	-4.286445084	4.74099165	0.058
19	43707340	-4.286298016	4.74070428	-0.516
19	43286775	-4.286049573	4.74021883	-0.299
19	43834707	-4.28574708	4.73962781	1.047
19	43283978	-4.285634489	4.73940784	-1.203
19	43701075	-4.284491982	4.73717597	0.082
19	43811206	-4.284404561	4.73700522	0.082
19	43811755	-4.283949713	4.73611685	0.267
19	43825288	-4.283386922	4.73501778	0.072
19	43823783	-4.283299015	4.73484611	0.314
19	43807386	-4.282136699	4.73257669	-0.497
19	43825832	-4.28158432	4.73149836	3.446
19	43838276	-4.280723286	4.72981775	0.1
19	43261924	-4.279985269	4.72837749	-0.11
19	43261725	-4.278746196	4.72595992	-0.403
19	43281869	-4.278353625	4.72519411	-0.676
19	44566245	-4.277990051	4.72448491	-0.074
19	44567096	-4.277773437	4.72406241	0.114
19	43265004	-4.277338494	4.72321411	-0.691
19	44565727	-4.276134306	4.72086593	0.466
19	43271957	-4.274931511	4.71852106	-0.957
19	44567775	-4.264796432	4.69878646	-1.063
19	44568752	-4.264622622	4.6984484	-0.248
19	44573607	-4.264622622	4.6984484	0.053
19	44499002	-4.258825477	4.68718007	-0.089
19	43451558	-4.258312365	4.68618338	-1.373
19	43458501	-4.258307942	4.68617478	0.082
19	43460690	-4.258275604	4.68611197	-1.89
19	43467840	-4.258275604	4.68611197	0.102
19	43458513	-4.258263014	4.68608752	0.082
19	43459789	-4.258263014	4.68608752	-1.722
19	43452232	-4.258197518	4.6859603	-0.076
19	43468913	-4.258112048	4.6857943	-0.673
19	43469691	-4.258112048	4.6857943	-1.396
19	43471334	-4.257938815	4.68545784	0.26
19	43447318	-4.257828205	4.68524301	-0.605
19	44477633	-4.251855205	4.67364996	0.191
19	44483001	-4.251832388	4.6736057	-1.677
19	44477573	-4.251802765	4.67354825	-1.347
19	44478038	-4.251739573	4.67342568	0.109
19	44480627	-4.251657749	4.67326697	-0.093
19	44478741	-4.251587543	4.6731308	-1.676
19	44479269	-4.251526419	4.67301225	-0.939
19	44480429	-4.251478472	4.67291925	0.04
19	44548259	-4.251376483	4.67272145	-1.057
19	44482729	-4.251184491	4.67234909	-1.325
19	44561845	-4.250816743	4.67163591	-2.684
19	44564664	-4.250816743	4.67163591	0.604
19	44484386	-4.250187014	4.6704148	0.655
19	44542122	-4.246014443	4.66232792	0.099
19	44496965	-4.245888705	4.66208434	0.099
19	44487453	-4.24553557	4.66140027	-1.691
19	44495779	-4.245108581	4.66057322	0.054
19	44488361	-4.240369076	4.65139812	-0.074
19	44492675	-4.240369076	4.65139812	-5.666
19	44574702	-4.231183911	4.63364336	-1.535
19	44574031	-4.231119773	4.63351951	0.316
19	44574989	-4.230745168	4.63279616	0.754
19	43840411	-4.22975825	4.63089073	-1.469
19	43841735	-4.229681765	4.63074308	0.067
19	43843574	-4.229388572	4.6301771	0.06
19	43315651	-4.226712159	4.62501224	-0.543
19	43318344	-4.226094264	4.62382027	-0.227
19	43308546	-4.223462392	4.61874494	-0.324
19	43312034	-4.22311434	4.61807397	-0.13
19	43321795	-4.219483591	4.61107765	-0.721
19	43326446	-4.219483591	4.61107765	-1.419
19	44579812	-4.21054806	4.59388253	0.675
19	44579917	-4.210180166	4.59317529	-0.024
19	43880417	-4.207632247	4.58827866	-1.3
19	42630658	-4.197615041	4.56905361	-0.328
19	42630204	-4.197063884	4.56799704	-0.017
19	42633761	-4.196999754	4.56787411	-1.205
19	42638024	-4.196885319	4.56765476	-0.436
19	42631303	-4.19654438	4.56700126	0.159
19	42637428	-4.196368501	4.56666417	-0.055
19	43254102	-4.191906399	4.55811622	-1.115
19	44620039	-4.170729263	4.51766045	0.227
19	44598539	-4.169797926	4.51588554	-2.321
19	44476638	-4.151990659	4.48201844	-0.263
19	44477418	-4.151307491	4.48072177	0.037
19	42641619	-4.146052555	4.47075421	0.066
19	42670501	-4.145828168	4.47032885	0.102
19	44474226	-4.145645339	4.46998228	-0.312
19	42670896	-4.145577647	4.46985397	-1.991
19	44474921	-4.145091586	4.46893268	-0.068
19	44476562	-4.145079518	4.46890981	-2.167
19	42648418	-4.144853443	4.46848134	-0.138
19	42649286	-4.144761463	4.46830702	-0.258
19	42648949	-4.144614063	4.46802768	-0.2
19	42643217	-4.144601235	4.46800337	-1.213
19	42643614	-4.14460049	4.46800196	-0.304
19	42642780	-4.144558328	4.46792206	-1.269
19	42638677	-4.144370204	4.46756555	-0.789
19	42644153	-4.143959869	4.466788	0.16
19	42705207	-4.142405973	4.46384412	0.099
19	42704953	-4.142180292	4.46341664	-0.078
19	42704063	-4.142024556	4.46312167	0.163
19	42703865	-4.141993185	4.46306225	-3.607
19	42702350	-4.141974504	4.46302687	-0.742
19	42703092	-4.141809914	4.46271514	0.313
19	42670983	-4.141470949	4.46207318	-1.505
19	42732708	-4.141262801	4.461679	-0.149
19	42743794	-4.141180555	4.46152325	-0.292
19	42733950	-4.14109503	4.46136129	-0.591
19	42744152	-4.141065616	4.46130559	2.123
19	42744375	-4.141057449	4.46129013	1.472
19	42744081	-4.141006494	4.46119364	-0.006
19	42800628	-4.140914501	4.46101944	0.144
19	42745135	-4.140764502	4.46073541	-0.046
19	42744919	-4.140734396	4.4606784	-0.931
19	42721052	-4.140561614	4.46035125	-6.909
19	42832267	-4.14041677	4.460077	-0.835
19	42835214	-4.139746369	4.45880778	-1.782
19	42804213	-4.139715985	4.45875026	0.748
19	42829798	-4.139701426	4.4587227	0.12
19	42801544	-4.139623553	4.45857528	-0.166
19	42793600	-4.139602184	4.45853483	0.002
19	42829490	-4.139464718	4.4582746	-0.836
19	42794228	-4.139426423	4.45820211	0.158
19	42696813	-4.139362277	4.45808069	0.167
19	42825052	-4.139269002	4.45790413	0.233
19	42825756	-4.13918268	4.45774073	-0.484
19	42696471	-4.139083589	4.45755317	-2.922
19	42698441	-4.139040246	4.45747113	-1.288
19	42700554	-4.138896148	4.45719838	-0.216
19	42826907	-4.138858877	4.45712784	0.082
19	42650834	-4.138844672	4.45710095	-0.096
19	42694834	-4.138745218	4.45691272	0.757
19	42655611	-4.138729849	4.45688363	-1.035
19	42800495	-4.138728568	4.4568812	0.048
19	42701527	-4.138704094	4.45683488	-0.079
19	42672796	-4.138618203	4.45667232	-0.017
19	42829926	-4.138553098	4.4565491	0.355
19	42838001	-4.138549959	4.45654316	0.374
19	42730844	-4.138499749	4.45644814	-0.501
19	42699765	-4.138483814	4.45641798	-0.764
19	42833916	-4.138483528	4.45641744	-0.47
19	42695044	-4.138480964	4.45641258	-0.024
19	42695054	-4.138480964	4.45641258	-2.366
19	42700421	-4.138469637	4.45639115	-0.188
19	42734384	-4.138454451	4.45636241	-1.002
19	42698895	-4.138423228	4.45630332	0.108
19	42698799	-4.138396797	4.45625329	-0.175
19	42698677	-4.138361252	4.45618602	-1.386
19	42722623	-4.138352461	4.45616939	-1.917
19	42722168	-4.1383277	4.45612253	-0.141
19	42689851	-4.138235003	4.4559471	0.446
19	42723903	-4.137955502	4.45541817	-0.967
19	42724682	-4.137955502	4.45541817	-0.139
19	42849864	-4.137883258	4.45528146	-1.192
19	42709578	-4.137862112	4.45524145	-0.842
19	42693591	-4.137827745	4.45517641	-2.243
19	42728033	-4.137824829	4.4551709	-0.774
19	42692870	-4.137768335	4.45506399	-0.352
19	42809524	-4.137761977	4.45505196	-0.208
19	42731448	-4.137734914	4.45500075	-1.214
19	42728357	-4.137726147	4.45498416	-1.066
19	42836257	-4.137678957	4.45489487	-0.105
19	42708878	-4.137414081	4.45439367	0.158
19	42844243	-4.137393224	4.45435421	-1.183
19	42711151	-4.137354213	4.4542804	-0.148
19	42707682	-4.137308065	4.45419308	-0.321
19	42705311	-4.137296492	4.45417118	-0.315
19	42721245	-4.137217558	4.45402184	-0.713
19	42715585	-4.137191117	4.45397181	0.883
19	42807043	-4.137048665	4.45370229	-0.334
19	42675925	-4.136999191	4.45360869	0.386
19	42675738	-4.136825943	4.45328092	-1.882
19	42675033	-4.136806844	4.45324478	-0.431
19	42689549	-4.13676927	4.4531737	0.616
19	42808276	-4.136763395	4.45316258	-0.404
19	42741300	-4.136695228	4.45303362	0.082
19	42677472	-4.136580182	4.45281598	0.456
19	42712996	-4.136508082	4.45267958	-0.138
19	42810554	-4.136251474	4.45219416	-0.381
19	42662545	-4.136233014	4.45215924	-0.925
19	42669548	-4.135937298	4.45159987	0.281
19	42793120	-4.135856173	4.45144643	-4.933
19	42788103	-4.135604689	4.45097076	-1.316
19	42717064	-4.135552372	4.45087181	-1.645
19	42843808	-4.135504822	4.45078188	-0.141
19	42839648	-4.135359483	4.450507	-1.481
19	42680756	-4.135236093	4.45027364	-0.131
19	42823455	-4.135067818	4.4499554	1.651
19	42822652	-4.134876799	4.44959416	-2.106
19	42791057	-4.134296629	4.44849709	-0.113
19	42785952	-4.133931602	4.44780692	-1.239
19	42851323	-4.133821604	4.44759895	-0.32
19	42814931	-4.133756159	4.44747522	-3.435
19	42785940	-4.133664549	4.44730202	-1.859
19	42850767	-4.133465525	4.44692576	0.165
19	42672161	-4.132950402	4.44595198	0.029
19	42671720	-4.132937636	4.44592785	0.135
19	44473133	-4.132232707	4.44459545	-0.014
19	44473188	-4.132232707	4.44459545	0.422
19	44458180	-4.13203915	4.44422964	1.088
19	44466399	-4.13203915	4.44422964	0.198
19	42754859	-4.1268656	4.43445775	-0.957
19	42753372	-4.126812586	4.43435767	-0.272
19	42753490	-4.126754065	4.4342472	0.05
19	42755210	-4.126303374	4.43339648	-2.859
19	42750122	-4.126173993	4.43315227	-0.029
19	42748688	-4.1261218	4.43305376	-1.891
19	42747738	-4.126105202	4.43302243	-0.546
19	42748341	-4.126096359	4.43300574	0.42
19	42750379	-4.126093283	4.43299994	-0.049
19	42760302	-4.125642241	4.43214867	-0.739
19	42757188	-4.125628387	4.43212253	-0.138
19	42757818	-4.125624254	4.43211473	-2.861
19	42756880	-4.125522905	4.43192346	-0.469
19	42756429	-4.125322827	4.43154588	0.357
19	42756283	-4.125310106	4.43152188	0.176
19	42760052	-4.125164357	4.43124684	0.293
19	42757986	-4.125079224	4.43108619	0.81
19	42761006	-4.123929457	4.42891685	-0.707
19	42768115	-4.123019779	4.42720089	-0.025
19	42766387	-4.122872137	4.42692242	-0.536
19	42768498	-4.122522187	4.42626241	-3.091
19	42771092	-4.114953544	4.41200027	0.1
19	42777516	-4.114931497	4.41195876	0.099
19	42570655	-4.110948329	4.40446257	0.931
19	42570418	-4.110641688	4.40388576	-1.673
19	42570760	-4.110090943	4.40284987	-1.583
19	42571599	-4.109752337	4.40221304	-1.757
19	42573756	-4.107859	4.3986531	-1.031
19	42574956	-4.107511516	4.3979999	0.048
19	42519217	-4.107343448	4.39768398	-0.78
19	42513077	-4.107206384	4.39742636	-0.151
19	42575450	-4.107103214	4.39723244	0.222
19	42516788	-4.106946171	4.39693728	-0.382
19	42533772	-4.10651625	4.39612929	0.032
19	42518624	-4.10595036	4.39506588	-1.36
19	42559900	-4.101879974	4.38742079	1.027
19	42527564	-4.101039784	4.38584358	-0.206
19	42527365	-4.100815721	4.38542302	0.541
19	42527608	-4.100579328	4.38497933	-0.565
19	42530801	-4.100352461	4.38455355	-0.039
19	42522795	-4.100205456	4.38427766	-2.439
19	42519676	-4.100164805	4.38420138	-0.596
19	42570395	-4.098798355	4.38163739	0.099
19	42569652	-4.098525848	4.38112616	0.234
19	42564625	-4.098429969	4.38094629	-3.185
19	42562348	-4.098374535	4.3808423	3.366
19	42559706	-4.092590484	4.3699988	-0.76
19	42533964	-4.091699254	4.36832922	-0.751
19	42541019	-4.091261207	4.36750873	-0.667
19	42559175	-4.090239493	4.3655953	-0.429
19	42543416	-4.089675359	4.364539	0.104
19	43250981	-4.079021829	4.34461575	0.242
19	43251214	-4.078871969	4.34433583	-3.546
19	43182443	-4.069005622	4.32592729	-1.661
19	43183237	-4.068846256	4.32563028	-1.676
19	43182380	-4.06881972	4.32558082	0.099
19	43182914	-4.068796154	4.3255369	0.559
19	43025650	-4.068760947	4.32547129	-0.284
19	43181040	-4.068639883	4.32524567	0.766
19	43184677	-4.068515871	4.32501457	-1.661
19	43181553	-4.068116255	4.3242699	-0.034
19	43182169	-4.06810987	4.324258	-0.082
19	43104022	-4.068095502	4.32423123	-0.209
19	43181478	-4.068080251	4.32420281	0.122
19	43028977	-4.068025914	4.32410156	-1.19
19	43184872	-4.067959872	4.3239785	-0.479
19	43183614	-4.067819504	4.32371696	-1.089
19	43183965	-4.067754966	4.32359671	-0.102
19	43105918	-4.067727281	4.32354513	-1.701
19	43028654	-4.067337924	4.3228197	-0.595
19	43027121	-4.067286893	4.32272463	1.339
19	43027115	-4.067262536	4.32267925	0.07
19	43038361	-4.067165658	4.32249876	0.137
19	43192912	-4.06710398	4.32238386	0.963
19	43038139	-4.067099117	4.3223748	-0.794
19	43038119	-4.067016898	4.32222163	-3.381
19	43192634	-4.066742101	4.32170972	-0.353
19	43192925	-4.066549619	4.32135117	-0.524
19	42997748	-4.066511418	4.32128002	-0.878
19	43123181	-4.066282507	4.32085363	-0.082
19	43029461	-4.066243691	4.32078133	0.023
19	43106601	-4.066196672	4.32069376	0.353
19	42995200	-4.06614619	4.32059973	0.283
19	42996017	-4.066140603	4.32058932	1.216
19	42995221	-4.066132245	4.32057375	-0.333
19	42995601	-4.066126134	4.32056237	0.082
19	42995603	-4.066120157	4.32055124	0.082
19	42994804	-4.066111603	4.32053531	1.856
19	42996041	-4.066079522	4.32047556	-0.023
19	42996883	-4.066068102	4.32045429	1.746
19	43106606	-4.065969324	4.32027031	-0.563
19	42993938	-4.065963128	4.32025877	0.344
19	43029876	-4.065946992	4.32022872	1.018
19	43030106	-4.065944265	4.32022364	-0.08
19	42994481	-4.065936592	4.32020935	-1.416
19	43029745	-4.065931667	4.32020018	-0.461
19	43106097	-4.065919588	4.32017768	-0.517
19	43106699	-4.065888897	4.32012052	-0.133
19	42994280	-4.065879418	4.32010286	-1.718
19	43107127	-4.06585749	4.32006202	-0.442
19	43025054	-4.06580716	4.31996829	0.678
19	43029489	-4.06579158	4.31993927	-1.735
19	43123164	-4.065772656	4.31990403	-0.598
19	43030462	-4.065716934	4.31980025	0.502
19	43119444	-4.065659496	4.31969328	-0.107
19	43112442	-4.065621876	4.31962322	-0.386
19	43031584	-4.065595741	4.31957455	-0.594
19	43031331	-4.065588582	4.31956121	-0.663
19	43111220	-4.065574011	4.31953408	-0.927
19	42997476	-4.065549217	4.3194879	-2.278
19	43113718	-4.06554903	4.31948755	-0.226
19	43031824	-4.065522489	4.31943813	-3.078
19	43032023	-4.065521351	4.31943601	0.241
19	43111573	-4.065502149	4.31940025	-1.014
19	43033826	-4.065435564	4.31927625	0.39
19	43101759	-4.06537903	4.31917097	-2.316
19	43102631	-4.065351705	4.31912008	0.032
19	43102643	-4.065320764	4.31906246	-0.098
19	43103201	-4.065249712	4.31893015	-0.094
19	43187100	-4.065241211	4.31891432	0.404
19	43109495	-4.064608856	4.31773684	-0.077
19	43109354	-4.064532044	4.31759382	-0.158
19	43109062	-4.064485152	4.31750652	-0.116
19	43138726	-4.06445974	4.3174592	-1.126
19	43110004	-4.064459137	4.31745808	0.029
19	43138767	-4.064324247	4.31720694	-1.253
19	43190797	-4.064243135	4.31705592	-0.436
19	43191493	-4.064243135	4.31705592	-0.432
19	42615793	-4.064182468	4.31694298	-0.79
19	43128198	-4.064156725	4.31689505	-0.131
19	43138685	-4.064122928	4.31683213	-1.613
19	42615790	-4.064095469	4.31678101	-0.237
19	43127132	-4.064094283	4.3167788	-1.338
19	43128663	-4.064049293	4.31669504	-0.691
19	43128623	-4.063995088	4.31659413	-1.114
19	43127366	-4.063924826	4.31646333	0.229
19	43127891	-4.063924384	4.3164625	-0.012
19	43135890	-4.063900092	4.31641728	-2.203
19	42615503	-4.063780735	4.31619508	0.144
19	43136873	-4.063683745	4.31601453	-0.668
19	43137196	-4.063683745	4.31601453	-0.593
19	43148822	-4.063681879	4.31601106	0.078
19	43149165	-4.063536265	4.31574	0.619
19	43129670	-4.063494256	4.3156618	-0.102
19	42614459	-4.06342064	4.31552477	-0.674
19	43118325	-4.063399942	4.31548624	-0.474
19	43148482	-4.063331197	4.31535828	0.025
19	43141959	-4.063312234	4.31532298	1.126
19	43132250	-4.063290288	4.31528213	0.145
19	43133060	-4.063260117	4.31522597	0.082
19	42621015	-4.063241387	4.31519111	-0.279
19	42620664	-4.063179871	4.3150766	-0.186
19	43175805	-4.063144384	4.31501055	-0.941
19	43146401	-4.063137144	4.31499707	-0.362
19	43147238	-4.063135784	4.31499454	-0.786
19	43154409	-4.063134214	4.31499162	0.059
19	43175753	-4.063129683	4.31498319	0.05
19	43177577	-4.063104322	4.31493598	-2.05
19	43177507	-4.063097398	4.31492309	-0.637
19	43139673	-4.063074305	4.31488011	-0.11
19	43145189	-4.063070176	4.31487243	-0.149
19	43174939	-4.063064526	4.31486191	0.094
19	43135220	-4.063057916	4.31484961	-0.118
19	43175607	-4.063057311	4.31484848	-2.305
19	43139289	-4.063056906	4.31484773	0.253
19	43175158	-4.063055806	4.31484568	-2.044
19	43175258	-4.063042431	4.31482079	0.094
19	43142673	-4.063035336	4.31480758	0.708
19	43117857	-4.063029621	4.31479694	0.291
19	43133777	-4.063022327	4.31478337	0.089
19	43177667	-4.063022231	4.31478319	0.435
19	43171077	-4.062984069	4.31471216	-2.226
19	43171122	-4.062981891	4.3147081	0.082
19	43172267	-4.062960056	4.31466746	-2.035
19	43177363	-4.062956749	4.31466131	-0.103
19	43143001	-4.062895136	4.31454663	-0.325
19	43178230	-4.062887251	4.31453196	-0.824
19	43174363	-4.062881498	4.31452125	0.1
19	43171726	-4.062855855	4.31447352	0.099
19	43154554	-4.062847345	4.31445769	-0.367
19	43116635	-4.062832302	4.31442969	0.249
19	43152200	-4.062824861	4.31441584	-0.343
19	43115137	-4.06282182	4.31441018	0.241
19	43167000	-4.062806703	4.31438204	0.156
19	43178709	-4.062799695	4.314369	-1.542
19	43161446	-4.062766102	4.31430648	0.028
19	43167786	-4.062762285	4.31429937	-0.262
19	43149737	-4.062745272	4.31426771	-2.392
19	43150955	-4.062704723	4.31419224	-1.396
19	43176262	-4.06264758	4.31408589	0.706
19	43176566	-4.062644914	4.31408093	-1.077
19	43175865	-4.062641623	4.3140748	-2.006
19	43151534	-4.062641507	4.31407459	0.947
19	43161337	-4.062538458	4.31388281	-1.864
19	43173433	-4.062532472	4.31387167	-2.373
19	43166927	-4.062507733	4.31382562	-2.706
19	43172478	-4.062430728	4.31368232	-2.08
19	43165660	-4.062406074	4.31363644	-0.188
19	43179790	-4.0623806	4.31358903	-0.112
19	43164771	-4.062373146	4.31357515	-0.189
19	43152595	-4.062322135	4.31348023	0.343
19	43154257	-4.062304666	4.31344771	-0.529
19	43206951	-4.062204067	4.31326051	-1.983
19	42616059	-4.062135193	4.31313234	-0.256
19	42618248	-4.062045822	4.31296603	0.04
19	43154907	-4.062042448	4.31295975	0.13
19	43162306	-4.06180713	4.31252187	0.003
19	43170890	-4.061806722	4.31252111	-1.899
19	43163124	-4.061692874	4.31230927	-0.962
19	43167857	-4.061620685	4.31217495	-0.442
19	43169188	-4.061614559	4.31216355	0.054
19	43194667	-4.061580975	4.31210106	-0.184
19	43158988	-4.061111783	4.31122809	-0.211
19	43157848	-4.061049651	4.3111125	0.695
19	43160014	-4.061015677	4.31104929	-0.535
19	43123686	-4.059517202	4.30826194	-0.149
19	43125257	-4.059417811	4.3080771	-0.074
19	43123608	-4.059402103	4.30804788	-0.404
19	43125988	-4.05934309	4.30793813	0.469
19	43043706	-4.058246439	4.3058989	-2.278
19	43048513	-4.058038824	4.30551289	0.081
19	43048814	-4.057926986	4.30530496	0.031
19	43051133	-4.057807638	4.30508308	2.201
19	43049635	-4.057759153	4.30499294	0.076
19	43043871	-4.057704687	4.30489168	-0.891
19	43091323	-4.057698688	4.30488053	-1.671
19	43048002	-4.057338725	4.30421137	-1.657
19	43051364	-4.057321268	4.30417891	1.026
19	43045766	-4.057205782	4.30396424	-2.626
19	43045571	-4.05718925	4.30393351	-1.093
19	43046289	-4.057165106	4.30388863	-0.076
19	43022270	-4.056138447	4.30198046	-0.315
19	43022670	-4.056116609	4.30193987	-1.152
19	43022547	-4.056105447	4.30191913	-0.095
19	43022111	-4.056094984	4.30189969	0.676
19	42998232	-4.056071375	4.30185581	-1.859
19	43020844	-4.056040832	4.30179905	-0.763
19	43021836	-4.056038675	4.30179504	0.1
19	42998777	-4.056017205	4.30175514	0.67
19	43018714	-4.056009431	4.30174069	-0.8
19	43018863	-4.055994714	4.30171335	0.035
19	42999005	-4.055990326	4.30170519	-0.005
19	43020271	-4.055974774	4.30167629	-0.123
19	43023533	-4.055952749	4.30163536	-0.654
19	43024236	-4.055937963	4.30160788	-0.097
19	43016233	-4.055875573	4.30149194	-0.28
19	43008664	-4.055873281	4.30148768	-0.127
19	43016452	-4.055871187	4.30148379	0.479
19	43013431	-4.055864085	4.30147059	-1.166
19	43012223	-4.055851074	4.30144641	0.152
19	43013846	-4.055824536	4.3013971	-0.167
19	43009769	-4.055823156	4.30139454	-0.049
19	43012755	-4.055793923	4.30134021	-0.298
19	43000545	-4.055753163	4.30126447	0.351
19	43099228	-4.055608403	4.30099547	0.11
19	43000652	-4.055605245	4.3009896	-1.388
19	43038377	-4.055584464	4.30095099	-1.331
19	43006955	-4.055581384	4.30094527	0.218
19	43000854	-4.055543467	4.30087481	-0.285
19	43005892	-4.055543467	4.30087481	0.079
19	43095775	-4.055388265	4.30058642	-1.045
19	43096784	-4.055361064	4.30053588	-0.228
19	43040543	-4.054826513	4.2995427	-2.636
19	43043636	-4.054821141	4.29953272	-0.709
19	43040762	-4.05481833	4.2995275	0.567
19	43039678	-4.054793991	4.29948228	-1.038
19	43038739	-4.054781572	4.2994592	-0.651
19	43041855	-4.0547802	4.29945666	-0.226
19	43042145	-4.054772442	4.29944224	0.966
19	43043246	-4.054768034	4.29943405	0.634
19	43206186	-4.05438049	4.29871409	-6.2
19	43197885	-4.054217201	4.29841075	0.623
19	43200109	-4.054207341	4.29839244	-0.341
19	43201474	-4.054201384	4.29838137	1.278
19	43204124	-4.053726935	4.29750008	-1.654
19	42991563	-4.052168826	4.29460653	-1.373
19	42991474	-4.052156093	4.29458288	-0.931
19	42991108	-4.052132435	4.29453896	0.314
19	42992808	-4.052118814	4.29451367	-0.011
19	42993655	-4.052088659	4.29445768	0.66
19	42992552	-4.052072724	4.29442809	-0.009
19	42991938	-4.052049102	4.29438423	0.212
19	43068624	-4.045618581	4.28245314	-4.666
19	43076846	-4.045604364	4.28242678	-2.388
19	43068253	-4.045495892	4.28222567	-0.462
19	43065371	-4.045488824	4.28221256	0.287
19	43068186	-4.045476552	4.28218981	-0.425
19	43075135	-4.045422353	4.28208933	-1.769
19	43066119	-4.045415335	4.28207632	-0.35
19	43068770	-4.045387609	4.28202491	0.311
19	43090743	-4.045371596	4.28199523	-2.291
19	43087839	-4.045354982	4.28196442	-1.04
19	43088987	-4.045354982	4.28196442	1.591
19	43073600	-4.045348801	4.28195296	-2.101
19	43072106	-4.045346941	4.28194952	-0.245
19	43070298	-4.045325033	4.2819089	-1.098
19	43074722	-4.045318018	4.28189589	-0.48
19	43077020	-4.045310218	4.28188143	0.04
19	43053990	-4.045273718	4.28181377	-2.175
19	43078044	-4.045190558	4.2816596	-0.871
19	43078272	-4.045181053	4.28164198	0.893
19	43056996	-4.045119996	4.28152878	-0.198
19	43052755	-4.045068137	4.28143265	-2.388
19	43057054	-4.045003236	4.28131233	0.37
19	43087750	-4.04499036	4.28128846	-1.025
19	43064066	-4.044981125	4.28127134	0.212
19	43078412	-4.044943168	4.28120098	-0.744
19	43058613	-4.044910889	4.28114114	-2.667
19	43052744	-4.044910634	4.28114067	-2.366
19	43057408	-4.04488302	4.28108948	-0.473
19	43061958	-4.044877703	4.28107962	-0.978
19	43078989	-4.04484245	4.28101427	-0.758
19	42598051	-4.041165387	4.27420079	0.098
19	42605485	-4.040576541	4.27311019	0.031
19	42604598	-4.04043221	4.2728429	-1.081
19	42602321	-4.040410028	4.27280182	-0.088
19	42597971	-4.040375928	4.27273867	-0.222
19	42604518	-4.040304418	4.27260625	0.04
19	42602928	-4.040273365	4.27254874	-1.365
19	42601020	-4.040152054	4.2723241	-0.274
19	42612062	-4.039502655	4.27112163	0.055
19	42605739	-4.038528005	4.26931725	-1.014
19	42591295	-4.033277767	4.25960416	-1.262
19	42594829	-4.033016265	4.25912068	-0.469
19	42591411	-4.032925375	4.25895264	0.197
19	42589619	-4.03187948	4.25701922	0.626
19	42588382	-4.03146511	4.25625335	0.403
19	42586442	-4.031323141	4.25599097	0.082
19	42943669	-4.026763059	4.24756765	-0.828
19	43223286	-4.024158808	4.24276098	-0.282
19	43223980	-4.024044853	4.24255072	-1.757
19	43223229	-4.023980535	4.24243204	-0.808
19	43228570	-4.023902745	4.24228851	0.027
19	43227898	-4.023889789	4.24226461	0.286
19	43227274	-4.023546232	4.24163075	0.097
19	42988418	-4.017126388	4.22979526	0.047
19	42990144	-4.017023629	4.22960596	0.913
19	42985622	-4.016050673	4.22781377	-0.69
19	43216312	-4.015440937	4.22669083	0.201
19	43221207	-4.015340796	4.22650642	-4.177
19	43221023	-4.015291213	4.22641511	-0.143
19	43208541	-4.015170145	4.22619217	0.298
19	43214372	-4.015119338	4.22609861	-2.949
19	42940258	-4.01472562	4.22537364	-0.152
19	42905231	-4.013361358	4.22286207	-0.481
19	42856201	-4.012848422	4.22191797	0.086
19	42856766	-4.012795657	4.22182086	0.157
19	42985491	-4.012644125	4.22154198	-2.092
19	42869360	-4.012390206	4.22107468	0.067
19	42982802	-4.011539916	4.21951005	-0.046
19	43230785	-3.990755126	4.1813568	-0.259
19	43236357	-3.989882461	4.17975882	-1.348
19	43238627	-3.989882461	4.17975882	-0.392
19	43235686	-3.989859305	4.17971642	-0.586
19	44606609	-3.964930194	4.13420083	-0.28
20	52180278	3.969353306	4.14225778	0.099
20	52044406	3.95862204	4.12272416	-2.101
20	52043581	3.954362385	4.11498372	0.151
20	52178933	3.954049553	4.11441556	-0.116
20	52179964	3.954049553	4.11441556	-0.201
20	52057263	3.951858298	4.11043692	-8.387
20	52181043	3.949079783	4.10539486	0.099
20	52039815	3.943540281	4.09535207	-2.517
20	52044588	3.940547897	4.08993234	-5.918
20	52059708	3.938108839	4.08551752	-0.691
20	52041862	3.937684635	4.08474993	-2.107
20	52075858	3.93320015	4.07663999	0.614
20	52042525	3.93171882	4.07396291	-1.374
20	52075600	3.930242524	4.07129583	0.612
20	52079650	3.928842279	4.06876698	-0.09
20	52076264	3.92807156	4.0673754	-4.122
20	52078232	3.919528766	4.05196735	0.578
20	52022498	3.917257559	4.047876	-6.447
20	52078198	3.916823812	4.04709489	-0.258
20	52039758	3.915739635	4.04514281	-0.339
20	52027846	3.915065372	4.04392903	-0.163
20	52054634	3.911265891	4.03709286	0.658
20	52082457	3.910481619	4.03568251	1.562
20	52075582	3.909738566	4.03434652	-0.152
20	52049462	3.907494749	4.03031359	-1.03
20	52056155	3.906045214	4.02770936	-7.732
20	52028817	3.901572131	4.01967853	-1.967
20	52034178	3.895395584	4.00860294	-1.263
20	52075360	3.894929234	4.00776734	-0.724
20	52032037	3.890627308	4.0000634	-0.577
26	33382025	-3.919775822	4.05241252	-0.909
26	33381777	-3.913106681	4.04040413	2.29
26	33381808	-3.913106681	4.04040413	-0.2
26	33377677	-3.895240449	4.00832496	1.155
32	25613468	4.071687202	4.33092656	-3.528
32	25613927	4.071269169	4.33014703	-1.154
32	25612617	4.0708315	4.32933095	0.02
32	25705646	4.069564809	4.32696954	-0.596
32	25704525	4.068977204	4.32587433	-1.971
32	25618248	4.06739004	4.32291679	-0.063
32	25615413	4.066909347	4.32202128	0.362
32	25611187	4.065473575	4.31934704	0.311
32	25611604	4.056071233	4.30185555	0.346
32	25618442	4.054622459	4.2991636	-3.793
32	25610743	4.046278279	4.28367634	-0.054
32	25609051	4.041194309	4.27425436	-0.922
32	25609870	4.041194309	4.27425436	0.186
32	25691268	4.031116848	4.25560972	-1.899
32	25703912	4.015221879	4.22628743	-1.864
32	25702090	4.015148695	4.22615267	-0.61
32	25703853	4.014291441	4.22457425	-2.05
32	25693482	4.012293455	4.22089663	-1.491
32	25693807	4.012237113	4.22079295	-0.166
32	25694056	4.012183903	4.22069503	-1.654
32	25708664	4.01141816	4.21928603	0.013
32	25707727	4.011349484	4.21915967	0.823
32	25707302	4.010583324	4.21775017	2.517
32	25706925	4.010476661	4.21755396	-0.056
32	25692901	4.008954801	4.21475499	0.412
32	25699982	4.007498222	4.21207697	-2.581
32	25694855	4.006830614	4.21084983	0.391
32	25697887	4.002983713	4.20378234	0.038
32	25573515	3.9968994	4.19261681	0.082
32	25663437	3.993507559	4.18639898	0.1
32	25663374	3.991831302	4.18332787	-0.367
32	25663899	3.990744315	4.181337	-0.603
32	25711139	3.990649024	4.18116249	-2.373
32	25708674	3.990116482	4.18018732	-0.319
32	25670981	3.989368602	4.17881801	-1.341
32	25665878	3.988581562	4.17737726	0.23
32	25664274	3.988245806	4.17676271	-1.337
32	25672047	3.988083686	4.17646599	0.082
32	25673868	3.986432947	4.17344533	0.394
32	25666748	3.984389792	4.16970816	-2.273
32	25675867	3.982927589	4.16703467	0.432
32	25668048	3.982460562	4.16618095	0.082
32	25670888	3.981783384	4.16494323	1.053
32	25674692	3.9788928	4.15966208	-0.829
32	25675618	3.978763042	4.15942509	-1.217
32	25662088	3.978248191	4.15848484	0.591
32	25662711	3.976015782	4.15440915	-0.522
32	25734928	3.973697264	4.15017843	2.066
32	25661947	3.972017179	4.14711409	-0.342
32	25719488	3.96383466	4.1322065	0.68
32	25719353	3.963419255	4.13145042	0.164
32	25727880	3.958110217	4.12179371	0.915
32	25724482	3.950618116	4.10818602	-0.086
32	25720434	3.949843145	4.10677978	3.736
32	25715725	3.944659407	4.09737996	-0.932
32	25725936	3.943126424	4.09460228	-0.024
32	25726794	3.941418534	4.09150883	0.883
32	25727279	3.940370208	4.08961063	0.007
32	25690578	3.933491651	4.0771669	1.429
32	25689017	3.930209649	4.07123645	0.1
32	25688267	3.929955685	4.07077773	-1.938
32	25573606	3.919290998	4.05153893	0.099
32	25682228	3.915037122	4.04387818	-0.055
32	25677653	3.912156459	4.03869467	0.716
32	25588520	3.911357801	4.03725816	0.143
32	25590251	3.911357801	4.03725816	-2.056
32	25571523	3.897083673	4.0116284	-0.896
