# Supplementary material for: Bayesian model and selection signature analyses reveal risk factors for canine atopic dermatitis
Source: Commun Biol. 2022 Dec 8;5:1348. doi: 10.1038/s42003-022-04279-8 (PMC9731970; doi:10.1038/s42003-022-04279-8)
Supplement: Supplementary file 11 — Supplementary Data 8 [file 42003_2022_4279_MOESM11_ESM.xlsx]

## Sheet: Supplementary Data 8
Supplementary Data 8
TGA	Cases	Controls
2	1	2
1	13	38
0	164	103
CCG	Cases	Controls
2	129	68
1	43	55
0	6	20
