# Supplementary material for: Bayesian model and selection signature analyses reveal risk factors for canine atopic dermatitis
Source: Commun Biol. 2022 Dec 8;5:1348. doi: 10.1038/s42003-022-04279-8 (PMC9731970; doi:10.1038/s42003-022-04279-8)
Supplement: Supplementary file 12 — Supplementary Data 9 [file 42003_2022_4279_MOESM12_ESM.xlsx]

## Sheet: Supplementary Data 9
Supplementary Data 9
Labrador	Gundog (PC1<-0.05)		Common type (PC1>-0.05)
chr3-locus	Cases	Controls	Cases	Controls
CCG	11	15	118	53
CCG/noCCG	14	19	29	36
noCCG/noCCG	4	13	2	7
German shepherd	Working type (PC1<0)		Show type (PC1>0)
chr19:sel	Cases	Controls	Cases	Controls
T/T	15	51	15	8
C/T	18	14	33	20
C/C	3	6	22	12
NA		2
