# Supplementary material for: Bayesian model and selection signature analyses reveal risk factors for canine atopic dermatitis
Source: Commun Biol. 2022 Dec 8;5:1348. doi: 10.1038/s42003-022-04279-8 (PMC9731970; doi:10.1038/s42003-022-04279-8)
Supplement: Supplementary file 13 — Supplementary Data 10 [file 42003_2022_4279_MOESM13_ESM.xlsx]

## Sheet: Supplementary Data 10
Supplementary Data 10
Gene Name	Chr
CASP14	23
CCR8	23
CX3CR1	23
FCGR1A	17
MYD88	23
NACA	23
SELENBP1	17
AARS	5
ABCA5	9
ABCA6	9
ABCA8	9
ABCA8B	9
ABCA9	9
ACAA1	23
ACP6	17
ACVR2B	23
ADAM21	17
ADAMTSL4	17
AMZ2	9
ANKRD34A	17
ANKRD35	17
ANO3	21
ANP32E	17
ANXA6	4
ANXA9	17
AP1G1	5
APH1A	17
ARL14	34
ARNT	17
ARSG	9
ATAT1	26
ATOX1	4
ATP6V1E1	34
ATXN1L	5
AXIN2	9
B3GALNT1	34
BCL9	17
BNIPL	17
BOLA1	17
C15H4orf46	15
C1orf54	17
C1orf56	17
C3orf80	34
CA12	17
CA14	17
CALB2	5
CAMK2A	4
CCDC69	4
CD160	17
CD74	4
CDC42SE1	17
CDX1	4
CEP112	9
CERK	36
CERKL	36
CERS2	17
CGN	17
CHD1L	17
CHST4	5
CIART	17
CL031	10
CLEC18A	5
CLEC18C	5
CLNK	3
CMTR2	5
COG4	5
CSF1R	4
CSRNP1	23
CTDSPL	23
CTSK	17
CTSS	17
CTXND2	17
CWC22	36
DCTN4	4
DDX19A	5
DHODH	5
DHX38	5
DLEC1	23
DNAJC10	36
ECM1	17
ENSA	17
EPHA4	37
ETFDH	15
EXOG	23
EXOSC6	5
FAM20A	9
FARSB	37
FAT2	4
FCSK	5
FIBIN	21
FMO5	17
FNIP2	15
FRRS1	17
G3BP1	4
GABPB2	17
GAP43	33
GASK1B	15
GJA8	17
GLG1	5
GLRA1	4
GLT8D2	5
GM2A	4
GNA13	9
GOLPH3L	17
GORASP1	23
GPR89A	17
GRIP1	10
GSTP1	4
GSTT1	4
H3	17
HELB	10
HIST2H2AA3	17
HIST2H2AC	17
HIST2H2BE	17
HIST2H2BF	17
HJV	17
HMGA2	10
HMGCS2	17
HMGXB3	4
HORMAD1	17
HS3ST1	3
HYDIN	5
IFT80	34
IL12A	34
IL34	5
IRAK3	10
ISL1	4
IST1	5
ITGA1	4
ITGA10	17
ITGA4	23
ITGA9	23
ITPRID2	36
KCNJ16	9
KCNJ2	9
KPNA4	34
LEMD3	10
LIX1L	17
LLPH	10
LSAMP	33
LUZP2	21
LYSMD1	17
MAP2K6	9
MARVELD3	5
MCL1	17
MENT	17
MIMI_L71	37
MINDY1	17
MOG	5
MRPS21	17
MTMR11	17
MTSS2	5
MUC15	21
MYOZ3	4
NBP6L	17
NBPF6	17
NDST1	4
NEUROD1	36
NMD3	34
NOTCH2	17
NUDT17	17
OTUD7B	17
OXSR1	23
PARP8	4
PAX3	37
PCDH15	26
PDE1A	36
PDE4DIP	17
PDE6A	4
PDGFRB	4
PDPR	5
PEX11B	17
PHGDH	17
PHLPP2	5
PI4KB	17
PIAS3	17
PIP5K1A	17
PIPSL	17
PKD1L3	5
PLCD1	23
PLEKHO1	17
PMFBP1	5
POGZ	17
POLR2D	9
POLR3C	17
POLR3GL	17
PPID	15
PPM1L	34
PPP1R1C	36
PRKAB2	17
PRKAR1A	9
PRPF3	17
PRUNE1	17
PSMB4	17
PSMD4	17
PXT1	5
RALGDS	34
RALYL	5
RBM22	4
RBM8A	17
RFX5	17
RGS9	9
RPRD2	17
RPS14	4
RPS15A	17
RPS24	4
RPS4X	4
RPSA	23
RXFP1	15
SCHIP1	34
SCN10A	23
SCN11A	23
SCN5A	23
SCNM1	17
SEC22B	17
SEMA6C	17
SETDB1	17
SF3B3	5
SF3B4	17
SGPP2	37
SLC16A6	9
SLC22A13	23
SLC22A14	23
SLC25A38	23
SLC26A2	4
SLC2A9	3
SLC36A1	4
SLC36A2	4
SLC5A12	21
SLC6A7	4
SMC4	34
SMIM3	4
SNX27	17
SPARC	4
SPTSSB	34
ST3GAL2	5
SV2A	17
SYNPO	4
TARS2	17
TAT	5
TBB	36
TCOF1	4
TGAS006M08	17
THEM4	17
TIGD6	4
TLE7	5
TMBIM4	10
TMEM144	15
TMOD4	17
TNFAIP8L2	17
TNIP1	4
TPK1	17
TRIM59	34
TTC21A	23
TXNIP	17
TXNL4B	5
UBE2A	34
UBE2E3	36
VAC14	5
VILL	23
VPS45	17
VPS72	17
WAS	17
WDR1	3
WDR48	23
WIF1	10
WIPI1	9
XIRP1	23
XYLB	23
ZNF19	5
ZNF23	5
ZNF345	5
ZNF518B	3
ZNF687	17
ZNF821	5
ENSCAFP00040000214	4
ENSCAFP00040000452	17
ENSCAFP00040000825	9
ENSCAFP00040000855	5
ENSCAFP00040001705	17
ENSCAFP00040004816	10
ENSCAFP00040005977	34
ENSCAFP00040006468	9
ENSCAFP00040007384	17
ENSCAFP00040008051	21
ENSCAFP00040008152	17
ENSCAFP00040010247	17
ENSCAFP00040011633	4
ENSCAFP00040011660	4
ENSCAFP00040011856	17
ENSCAFP00040012246	17
ENSCAFP00040013228	10
ENSCAFP00040013399	4
ENSCAFP00040013429	4
ENSCAFP00040013758	17
ENSCAFP00040013770	17
ENSCAFP00040014279	4
ENSCAFP00040014893	4
ENSCAFP00040015032	4
ENSCAFP00040015177	4
ENSCAFP00040015371	17
ENSCAFP00040016006	4
ENSCAFP00040016254	4
ENSCAFP00040018044	37
ENSCAFP00040019005	9
ENSCAFP00040019064	9
ENSCAFP00040019823	9
ENSCAFP00040021414	3
ENSCAFP00040021871	5
ENSCAFP00040021964	21
ENSCAFP00040022590	17
ENSCAFP00040023638	4
ENSCAFP00040024046	17
ENSCAFP00040024075	17
ENSCAFP00040024540	17
ENSCAFP00040024962	5
ENSCAFP00040026286	17
ENSCAFP00040026327	17
ENSCAFP00040028396	5
ENSCAFP00040028511	21
ENSCAFP00040028525	5
ENSCAFP00040028771	17
ENSCAFP00040031115	5
ENSCAFP00040031159	5
ENSCAFP00040032076	23
ENSCAFP00040032698	17
ENSCAFP00040033173	33
ENSCAFP00040034194	34
ENSCAFP00040034305	34
ENSCAFP00040034350	34
ENSCAFP00040034392	34
ENSCAFP00040034467	34
ENSCAFP00040034705	10
ENSCAFP00040034731	34
ENSCAFP00040034754	34
ENSCAFP00040034904	17
ENSCAFP00040034960	34
ENSCAFP00040035055	10
ENSCAFP00040035074	10
ENSCAFP00040035093	10
ENSCAFP00040035123	10
ENSCAFP00040035209	10
ENSCAFP00040035237	10
ENSCAFP00040035603	4
ENSCAFP00040035643	10
ENSCAFP00040035650	9
ENSCAFP00040035711	10
ENSCAFP00040035948	34
ENSCAFP00040037894	4
ENSCAFP00040039541	5
ENSCAFP00040040935	15
RLOC_00000134	10
RLOC_00000136	10
RLOC_00000139	10
RLOC_00000141	10
RLOC_00000143	10
RLOC_00000144	10
RLOC_00000146	10
RLOC_00000147	10
RLOC_00000150	10
RLOC_00000152	10
RLOC_00004476	15
RLOC_00004477	15
RLOC_00004480	15
RLOC_00004482	15
RLOC_00004483	15
RLOC_00004486	15
RLOC_00004489	15
RLOC_00004490	15
RLOC_00005851	17
RLOC_00005853	17
RLOC_00005859	17
RLOC_00005860	17
RLOC_00005864	17
RLOC_00005870	17
RLOC_00005871	17
RLOC_00005872	17
RLOC_00005876	17
RLOC_00005879	17
RLOC_00005880	17
RLOC_00005882	17
RLOC_00005884	17
RLOC_00005886	17
RLOC_00005895	17
RLOC_00005897	17
RLOC_00005899	17
RLOC_00005900	17
RLOC_00005904	17
RLOC_00005905	17
RLOC_00005906	17
RLOC_00005909	17
RLOC_00005911	17
RLOC_00005913	17
RLOC_00005914	17
RLOC_00005917	17
RLOC_00005918	17
RLOC_00005922	17
RLOC_00005923	17
RLOC_00005927	17
RLOC_00005928	17
RLOC_00005929	17
RLOC_00005932	17
RLOC_00005933	17
RLOC_00005936	17
RLOC_00005937	17
RLOC_00005938	17
RLOC_00005940	17
RLOC_00005942	17
RLOC_00005943	17
RLOC_00005946	17
RLOC_00005955	17
RLOC_00005957	17
RLOC_00005958	17
RLOC_00005966	17
RLOC_00005969	17
RLOC_00010734	21
RLOC_00010735	21
RLOC_00010736	21
RLOC_00010738	21
RLOC_00010741	21
RLOC_00010742	21
RLOC_00011290	23
RLOC_00011291	23
RLOC_00011296	23
RLOC_00011299	23
RLOC_00011304	23
RLOC_00011305	23
RLOC_00011308	23
RLOC_00011311	23
RLOC_00011313	23
RLOC_00011318	23
RLOC_00011321	23
RLOC_00011324	23
RLOC_00011328	23
RLOC_00011330	23
RLOC_00011331	23
RLOC_00011332	23
RLOC_00013744	26
RLOC_00013747	26
RLOC_00013749	26
RLOC_00013750	26
RLOC_00013751	26
RLOC_00013753	26
RLOC_00018069	33
RLOC_00018071	33
RLOC_00018072	33
RLOC_00018073	33
RLOC_00018075	33
RLOC_00018520	34
RLOC_00018521	34
RLOC_00018522	34
RLOC_00018523	34
RLOC_00018525	34
RLOC_00018528	34
RLOC_00018529	34
RLOC_00018537	34
RLOC_00018539	34
RLOC_00018541	34
RLOC_00018542	34
RLOC_00018544	34
RLOC_00019229	36
RLOC_00019232	36
RLOC_00019233	36
RLOC_00019234	36
RLOC_00019236	36
RLOC_00019239	36
RLOC_00019242	36
RLOC_00019613	37
RLOC_00019614	37
RLOC_00019615	37
RLOC_00019616	37
RLOC_00019618	37
RLOC_00019619	37
RLOC_00019620	37
RLOC_00019622	37
RLOC_00019624	37
RLOC_00019625	37
RLOC_00019626	37
RLOC_00019627	37
RLOC_00020620	3
RLOC_00020621	3
RLOC_00020624	3
RLOC_00020628	3
RLOC_00020629	3
RLOC_00020630	3
RLOC_00020632	3
RLOC_00021447	4
RLOC_00021456	4
RLOC_00021459	4
RLOC_00021460	4
RLOC_00021463	4
RLOC_00021464	4
RLOC_00021466	4
RLOC_00021467	4
RLOC_00021470	4
RLOC_00021472	4
RLOC_00021473	4
RLOC_00021479	4
RLOC_00021480	4
RLOC_00021481	4
RLOC_00021483	4
RLOC_00021489	4
RLOC_00021540	4
RLOC_00021541	4
RLOC_00021542	4
RLOC_00021543	4
RLOC_00021544	4
RLOC_00021545	4
RLOC_00021547	4
RLOC_00021549	4
RLOC_00022905	5
RLOC_00022908	5
RLOC_00022909	5
RLOC_00022911	5
RLOC_00022912	5
RLOC_00022915	5
RLOC_00022916	5
RLOC_00022921	5
RLOC_00022923	5
RLOC_00022929	5
RLOC_00022934	5
RLOC_00022939	5
RLOC_00022944	5
RLOC_00022947	5
RLOC_00022950	5
RLOC_00022952	5
RLOC_00022953	5
RLOC_00022954	5
RLOC_00026598	9
RLOC_00026599	9
RLOC_00026600	9
RLOC_00026602	9
RLOC_00026604	9
RLOC_00026606	9
RLOC_00026616	9
RLOC_00026617	9
RLOC_00026621	9
RLOC_00026625	9
RLOC_00026626	9
RLOC_00026627	9
RLOC_00026628	9
RLOC_00026629	9
RLOC_00026630	9
