# Supplementary material for: Bayesian model and selection signature analyses reveal risk factors for canine atopic dermatitis
Source: Commun Biol. 2022 Dec 8;5:1348. doi: 10.1038/s42003-022-04279-8 (PMC9731970; doi:10.1038/s42003-022-04279-8)
Supplement: Supplementary file 14 — Supplementary Data 11 [file 42003_2022_4279_MOESM14_ESM.xlsx]

## Sheet: Supplementary Data 11
Supplementary Data 11
Gene Name	Chr
FCER2	20
TLR1	3
TLR10	3
TLR6	3
SMOC2	1
ADAMTS10	20
AFDN	1
ALDH1L1	10
ALDH1L2	10
ANGPTL4	20
APPL2	10
ARHGAP15	19
ARHGEF18	20
ARHGEF38	32
ASCL4	10
ATXN3	5
BCCIP	3
BPIFC	10
BTBD11	10
C12orf45	10
C4ORF19	3
CA5B	26
CALHM4	1
CALHM5	1
CALHM6	1
CAMSAP3	20
CCL25	20
CD019	3
CD209	20
CD320	20
CDRT4	5
CKAP4	10
CLEC4G	20
COX10	5
CRY1	10
CTXN1	20
CXXC4	32
DACT2	1
DSE	1
EEF1A1P5	19
ELAVL1	20
EVI5L	20
FAM114A1	3
FAM114A2	3
FAU	20
FBN3	20
FBXL12	20
FBXO7	10
FRMD1	1
FRRS1	5
GLT8D2	5
GSTCD	32
HADH	19
HNRNPM	20
HS3ST3A1	5
HS3ST3B1	5
INSR	20
INTS12	32
KANK3	20
KANK4	20
KLF3	3
KLHL5	3
KYNU	19
LINC01835	20
LRP1B	19
LRRC8E	20
MAP2K7	20
MARCHF2	20
MBD3L1	20
MCEMP1	20
MCOLN1	20
MTERF2	10
MYO1F	20
NUAK1	10
NWD2	3
OCC1	10
OLFM2	20
PCDH15	26
PCP2	20
PET100	20
PEX11G	20
PGM2	3
PIN1	20
PMP22	5
PNPLA6	20
POLR2D	5
POLR3B	10
PPA2	32
PRAM1	20
PRDM4	10
PWP1	10
RAB11A	20
RAB11B	20
RELL1	3
RETN	20
RFC1	3
RFX4	10
RIC8B	10
RPL37	10
RPS28	20
RPS6	5
RSPH4A	1
RTCB	10
RWDD1	1
SHISAL2A	1
SLC41A2	10
SNAPC2	20
STXBP2	20
SULT3A1	1
SYN3	10
TACR3	32
TBC1D1	3
TCP11L2	10
TEKT3	5
TET2	32
THBS2	1
TIMM44	20
TMEM156	3
TMEM263	10
TRAPPC3	1
TRAPPC3L	1
TRAPPC5	20
TSPAN6	19
TVP23B	5
UBL5	20
WASHC4	10
WDR19	3
XAB2	20
ZFP2	20
ZNF317	20
ZNF358	20
ZNF414	20
ZNF426	20
ZNF557	20
ZNF558	20
ZNF699	20
ZNF791	20
ZNF846	20
ZUP1	1
ZWINT	26
ENSCAFP00040000088	5
ENSCAFP00040000369	3
ENSCAFP00040000390	3
ENSCAFP00040000452	20
ENSCAFP00040000560	3
ENSCAFP00040000825	10
ENSCAFP00040000894	32
ENSCAFP00040002203	1
ENSCAFP00040003977	1
ENSCAFP00040004507	1
ENSCAFP00040004569	1
ENSCAFP00040008982	32
ENSCAFP00040013306	10
ENSCAFP00040013776	20
ENSCAFP00040018354	3
ENSCAFP00040023950	20
ENSCAFP00040024042	20
ENSCAFP00040024582	3
ENSCAFP00040029799	32
ENSCAFP00040030424	32
ENSCAFP00040030484	32
ENSCAFP00040030555	32
ENSCAFP00040030834	32
ENSCAFP00040031497	20
ENSCAFP00040032400	20
ENSCAFP00040032997	20
ENSCAFP00040033691	5
ENSCAFP00040034649	20
ENSCAFP00040034965	20
ENSCAFP00040035042	20
ENSCAFP00040035071	20
ENSCAFP00040035603	20
ENSCAFP00040035963	32
ENSCAFP00040036856	1
ENSCAFP00040038241	20
ENSCAFP00040038254	20
ENSCAFP00040038382	20
ENSCAFP00040038395	20
ENSCAFP00040038452	20
ENSCAFP00040038516	20
RLOC_00000528	10
RLOC_00000529	10
RLOC_00000530	10
RLOC_00000533	10
RLOC_00000534	10
RLOC_00000535	10
RLOC_00000537	10
RLOC_00000544	10
RLOC_00000545	10
RLOC_00000547	10
RLOC_00000548	10
RLOC_00000550	10
RLOC_00000556	10
RLOC_00007252	19
RLOC_00007253	19
RLOC_00007254	19
RLOC_00007255	19
RLOC_00007257	19
RLOC_00007259	19
RLOC_00007262	19
RLOC_00007826	1
RLOC_00007827	1
RLOC_00007828	1
RLOC_00007829	1
RLOC_00007831	1
RLOC_00007835	1
RLOC_00007837	1
RLOC_00007838	1
RLOC_00007840	1
RLOC_00007841	1
RLOC_00007843	1
RLOC_00007845	1
RLOC_00007847	1
RLOC_00007849	1
RLOC_00007851	1
RLOC_00007852	1
RLOC_00007857	1
RLOC_00009922	20
RLOC_00009924	20
RLOC_00009927	20
RLOC_00009931	20
RLOC_00009932	20
RLOC_00009934	20
RLOC_00009937	20
RLOC_00009939	20
RLOC_00009941	20
RLOC_00009943	20
RLOC_00009944	20
RLOC_00009946	20
RLOC_00009948	20
RLOC_00009960	20
RLOC_00009962	20
RLOC_00009963	20
RLOC_00009970	20
RLOC_00009972	20
RLOC_00009974	20
RLOC_00009977	20
RLOC_00009978	20
RLOC_00009981	20
RLOC_00009984	20
RLOC_00009986	20
RLOC_00009987	20
RLOC_00009991	20
RLOC_00013746	26
RLOC_00013747	26
RLOC_00017667	32
RLOC_00017668	32
RLOC_00017670	32
RLOC_00017674	32
RLOC_00020674	3
RLOC_00020678	3
RLOC_00020680	3
RLOC_00020681	3
RLOC_00020682	3
RLOC_00020683	3
RLOC_00020684	3
RLOC_00020686	3
RLOC_00020690	3
RLOC_00022303	5
RLOC_00022304	5
RLOC_00022307	5
RLOC_00022308	5
RLOC_00022309	5
RLOC_00022310	5
RLOC_00022312	5
RLOC_00022314	5
RLOC_00022316	5
RLOC_00022318	5
RLOC_00022319	5
RLOC_00022325	5
