# Supplementary material for: Bayesian model and selection signature analyses reveal risk factors for canine atopic dermatitis
Source: Commun Biol. 2022 Dec 8;5:1348. doi: 10.1038/s42003-022-04279-8 (PMC9731970; doi:10.1038/s42003-022-04279-8)
Supplement: Supplementary file 15 — Supplementary Data 12 [file 42003_2022_4279_MOESM15_ESM.xlsx]

## Sheet: Supplementary Data 12
Supplementary Data 12
#category	term ID	term description	observed gene count	background gene count	strength	false discovery rate	matching proteins in your network (labels)	matching proteins in your network (IDs)
STRING clusters	CL:3712	Histone H3/CENP-A, and C-terminus of histone H2A	4	5	1.91	0.0049	HIST2H2AC,HIST2H3D,HIST2H2BE,HIST2H2AA3	9606.ENSP00000332194,9606.ENSP00000333277,9606.ENSP00000358151,9606.ENSP00000475814
DISEASES	DOID:0060411	Chromosome 1q21.1 deletion syndrome	7	9	1.9	0.000000353	BCL9,FMO5,PRKAB2,GJA8,CHD1L,HYDIN,ACP6	9606.ENSP00000234739,9606.ENSP00000254090,9606.ENSP00000254101,9606.ENSP00000358238,9606.ENSP00000358262,9606.ENSP00000377197,9606.ENSP00000463574
WikiPathways	WP4905	1q21.1 copy number variation syndrome	6	27	1.35	0.00048	BCL9,FMO5,PRKAB2,GJA8,CHD1L,ACP6	9606.ENSP00000234739,9606.ENSP00000254090,9606.ENSP00000254101,9606.ENSP00000358238,9606.ENSP00000358262,9606.ENSP00000463574
SMART	SM00191	Integrin alpha (beta-propellor repeats).	4	19	1.33	0.049	ITGA9,ITGA1,ITGA10,ITGA4	9606.ENSP00000264741,9606.ENSP00000282588,9606.ENSP00000358310,9606.ENSP00000380227
DISEASES	DOID:0060388	Chromosomal deletion syndrome	10	149	0.83	0.0083	BCL9,FMO5,PRKAB2,AARS,NUDT17,GJA8,CHD1L,HYDIN,RBM8A,ACP6	9606.ENSP00000234739,9606.ENSP00000254090,9606.ENSP00000254101,9606.ENSP00000261772,9606.ENSP00000334437,9606.ENSP00000358238,9606.ENSP00000358262,9606.ENSP00000377197,9606.ENSP00000463058,9606.ENSP00000463574
UniProt Keywords	KW-0333	Golgi apparatus	22	869	0.41	0.042	HS3ST1,CD74,GLG1,NDST1,FAT2,GOLPH3L,GORASP1,COG4,GPR89A,FIBIN,CERKL,CHST4,PI4KB,APH1A,PDE4DIP,ABCA5,B3GALNT1,AP1G1,FAM198B,FAM20A,CLEC18C,CLEC18A	9606.ENSP00000002596,9606.ENSP00000009530,9606.ENSP00000205061,9606.ENSP00000261797,9606.ENSP00000261800,9606.ENSP00000271732,9606.ENSP00000313869,9606.ENSP00000315775,9606.ENSP00000319673,9606.ENSP00000321962,9606.ENSP00000341159,9606.ENSP00000341206,9606.ENSP00000357869,9606.ENSP00000358105,9606.ENSP00000358363,9606.ENSP00000376443,9606.ENSP00000376532,9606.ENSP00000377148,9606.ENSP00000377396,…
GO Component	GO:0005794	Golgi apparatus	31	1584	0.3	0.0458	HS3ST1,CD74,GLG1,BCL9,KCNJ2,NOTCH2,NDST1,PDGFRB,FAT2,GOLPH3L,MYRF,EPHA4,GORASP1,COG4,GPR89A,FIBIN,ATAT1,CERKL,CHST4,GLT8D2,PI4KB,APH1A,PDE4DIP,ABCA5,B3GALNT1,AP1G1,FAM198B,MUC15,FAM20A,CLEC18C,CLEC18A	9606.ENSP00000002596,9606.ENSP00000009530,9606.ENSP00000205061,9606.ENSP00000234739,9606.ENSP00000243457,9606.ENSP00000256646,9606.ENSP00000261797,9606.ENSP00000261799,9606.ENSP00000261800,9606.ENSP00000271732,9606.ENSP00000278836,9606.ENSP00000281821,9606.ENSP00000313869,9606.ENSP00000315775,9606.ENSP00000319673,9606.ENSP00000321962,9606.ENSP00000327832,9606.ENSP00000341159,9606.ENSP00000341206,…
DISEASES	DOID:630	Genetic disease	53	2962	0.26	0.0131	HS3ST1,CA12,CERK,DHODH,BCL9,PMFBP1,KCNJ2,ATP6V1E1,FMO5,PRKAB2,NOTCH2,ANO3,AARS,FAT2,RGS9,FNIP2,CTSK,POGZ,POLR2D,CSF1R,NEUROD1,MYOZ3,LEMD3,IFT80,PRPF3,COG4,ACAA1,NUDT17,HFE2,ACVR2B,CERKL,GM2A,CX3CR1,ADAMTSL4,BOLA1,GJA8,CHD1L,PCDH15,PAX3,PRKAR1A,HYDIN,GRIP1,CASP14,NBPF6,ARSG,GLRA1,ATXN1L,PPM1L,ETFDH,RBM8A,ACP6,KCNJ16,CDC42SE1	9606.ENSP00000002596,9606.ENSP00000178638,9606.ENSP00000216264,9606.ENSP00000219240,9606.ENSP00000234739,9606.ENSP00000237353,9606.ENSP00000243457,9606.ENSP00000253413,9606.ENSP00000254090,9606.ENSP00000254101,9606.ENSP00000256646,9606.ENSP00000256737,9606.ENSP00000261772,9606.ENSP00000261800,9606.ENSP00000262406,9606.ENSP00000264433,9606.ENSP00000271651,9606.ENSP00000271715,9606.ENSP00000272645,…
COMPARTMENTS	GOCC:0043226	Organelle	129	9848	0.12	0.0034	HS3ST1,CD74,RBM22,GLG1,DHODH,ISL1,CDX1,BCL9,PMFBP1,HELB,ATP6V1E1,FMO5,PRKAB2,PDE6A,NOTCH2,IRAK3,NDST1,PDGFRB,DNAJC10,FNIP2,LLPH,DHX38,PRUNE,CTSK,CERS2,POGZ,GOLPH3L,POLR2D,CSRNP1,CTDSPL,MYRF,EPHA4,ABCA6,EXOG,PDPR,CIART,RFX5,PSMB4,NEUROD1,MYOZ3,MARVELD3,AXIN2,IL12A,PPID,CALB2,LEMD3,IFT80,GORASP1,PRPF3,COG4,GPR89A,ATAT1,HIST2H2AC,HIST2H3D,ACAA1,KPNA4,POLR3C,CMTR2,CERKL,CHST4,ENSA,ANXA6,CCDC69,GM2A,C…	9606.ENSP00000002596,9606.ENSP00000009530,9606.ENSP00000199814,9606.ENSP00000205061,9606.ENSP00000219240,9606.ENSP00000230658,9606.ENSP00000231656,9606.ENSP00000234739,9606.ENSP00000237353,9606.ENSP00000247815,9606.ENSP00000253413,9606.ENSP00000254090,9606.ENSP00000254101,9606.ENSP00000255266,9606.ENSP00000256646,9606.ENSP00000261233,9606.ENSP00000261797,9606.ENSP00000261799,9606.ENSP00000264065,…
GO Component	GO:0005737	Cytoplasm	143	11428	0.1	0.0075	HS3ST1,CD74,RBM22,GLG1,CERK,DHODH,CLNK,ISL1,BCL9,PMFBP1,KCNJ2,HELB,ATP6V1E1,FMO5,PRKAB2,NOTCH2,IRAK3,AARS,NDST1,PDGFRB,FAT2,RGS9,DNAJC10,FNIP2,PRUNE,CTSK,CERS2,POGZ,GOLPH3L,POLR2D,MYRF,PPP1R1C,PARP8,EPHA4,FARSB,ITGA1,EXOG,PDPR,FUK,PSMB4,NEUROD1,MYOZ3,MARVELD3,AXIN2,IL12A,PPID,DDX19A,CALB2,DLEC1,OXSR1,IFT80,GORASP1,PRPF3,COG4,GPR89A,FIBIN,ARL14,ATAT1,ACAA1,KPNA4,NUDT17,POLR3C,CMTR2,ACVR2B,CERKL,MT…	9606.ENSP00000002596,9606.ENSP00000009530,9606.ENSP00000199814,9606.ENSP00000205061,9606.ENSP00000216264,9606.ENSP00000219240,9606.ENSP00000226951,9606.ENSP00000230658,9606.ENSP00000234739,9606.ENSP00000237353,9606.ENSP00000243457,9606.ENSP00000247815,9606.ENSP00000253413,9606.ENSP00000254090,9606.ENSP00000254101,9606.ENSP00000256646,9606.ENSP00000261233,9606.ENSP00000261772,9606.ENSP00000261797,…
GO Component	GO:0043231	Intracellular membrane-bounded organelle	135	10761	0.1	0.0075	HS3ST1,CD74,RBM22,GLG1,DHODH,ISL1,CDX1,BCL9,KCNJ2,HELB,ATP6V1E1,FMO5,PRKAB2,NOTCH2,IRAK3,AARS,NDST1,PDGFRB,FAT2,RGS9,DNAJC10,FNIP2,LLPH,DHX38,PRUNE,CTSK,CERS2,POGZ,GOLPH3L,POLR2D,CSRNP1,CTDSPL,MYRF,PARP8,EPHA4,ABCA6,CSF1R,EXOG,PDPR,CIART,RFX5,PSMB4,NEUROD1,AXIN2,IL12A,PPID,DDX19A,CALB2,LEMD3,GORASP1,PRPF3,COG4,GPR89A,FIBIN,ATAT1,HIST2H2AC,HIST2H3D,ACAA1,KPNA4,NUDT17,POLR3C,CMTR2,CERKL,CHST4,ENSA,…	9606.ENSP00000002596,9606.ENSP00000009530,9606.ENSP00000199814,9606.ENSP00000205061,9606.ENSP00000219240,9606.ENSP00000230658,9606.ENSP00000231656,9606.ENSP00000234739,9606.ENSP00000243457,9606.ENSP00000247815,9606.ENSP00000253413,9606.ENSP00000254090,9606.ENSP00000254101,9606.ENSP00000256646,9606.ENSP00000261233,9606.ENSP00000261772,9606.ENSP00000261797,9606.ENSP00000261799,9606.ENSP00000261800,…
TISSUES	BTO:0001489	Whole body	152	12619	0.09	0.0084	HS3ST1,CD74,CA12,RBM22,GLG1,CERK,DHODH,ISL1,CDX1,CD160,PMFBP1,KCNJ2,HELB,ATP6V1E1,FMO5,PRKAB2,PDE6A,NOTCH2,ANO3,IRAK3,AARS,NDST1,PDGFRB,FAT2,RGS9,DNAJC10,FNIP2,ITGA9,LLPH,DHX38,PRUNE,CGN,CTSK,CERS2,POGZ,GOLPH3L,CTDSPL,MYRF,EPHA4,FARSB,ITGA1,ABCA6,CSF1R,EXOG,PDPR,FUK,CIART,RFX5,PSMB4,NEUROD1,MARVELD3,AXIN2,PPID,DDX19A,CALB2,OXSR1,IFT80,GORASP1,PRPF3,COG4,GPR89A,FIBIN,ARL14,CCR8,HIST2H2AC,ACAA1,KPN…	9606.ENSP00000002596,9606.ENSP00000009530,9606.ENSP00000178638,9606.ENSP00000199814,9606.ENSP00000205061,9606.ENSP00000216264,9606.ENSP00000219240,9606.ENSP00000230658,9606.ENSP00000231656,9606.ENSP00000235933,9606.ENSP00000237353,9606.ENSP00000243457,9606.ENSP00000247815,9606.ENSP00000253413,9606.ENSP00000254090,9606.ENSP00000254101,9606.ENSP00000255266,9606.ENSP00000256646,9606.ENSP00000256737,…
GO Function	GO:0005488	Binding	152	12516	0.09	0.0222	CD74,CA12,RBM22,GLG1,CERK,DHODH,CLNK,ISL1,CDX1,BCL9,CD160,KCNJ2,HELB,ATP6V1E1,FMO5,PRKAB2,PDE6A,NOTCH2,ANO3,IRAK3,AARS,PDGFRB,FAT2,DNAJC10,FNIP2,ITGA9,LLPH,DHX38,PRUNE,CGN,CTSK,CERS2,POGZ,GOLPH3L,POLR2D,CSRNP1,CTDSPL,MYRF,PARP8,EPHA4,FARSB,ITGA1,ABCA6,CSF1R,FRRS1,EXOG,FUK,CIART,RFX5,PSMB4,NEUROD1,MYOZ3,MARVELD3,AXIN2,IL12A,PPID,DDX19A,CALB2,LEMD3,OXSR1,GORASP1,PRPF3,COG4,FIBIN,ARL14,CCR8,HIST2H2A…	9606.ENSP00000009530,9606.ENSP00000178638,9606.ENSP00000199814,9606.ENSP00000205061,9606.ENSP00000216264,9606.ENSP00000219240,9606.ENSP00000226951,9606.ENSP00000230658,9606.ENSP00000231656,9606.ENSP00000234739,9606.ENSP00000235933,9606.ENSP00000243457,9606.ENSP00000247815,9606.ENSP00000253413,9606.ENSP00000254090,9606.ENSP00000254101,9606.ENSP00000255266,9606.ENSP00000256646,9606.ENSP00000256737,…
COMPARTMENTS	GOCC:0110165	Cellular anatomical entity	165	13853	0.08	0.0034	HS3ST1,CD74,CA12,RBM22,GLG1,CERK,DHODH,ISL1,CDX1,BCL9,CD160,PMFBP1,KCNJ2,HELB,ATP6V1E1,FMO5,PRKAB2,PDE6A,NOTCH2,IRAK3,AARS,NDST1,PDGFRB,FAT2,RGS9,DNAJC10,FNIP2,ITGA9,LLPH,DHX38,PRUNE,CGN,CTSK,CERS2,POGZ,GOLPH3L,POLR2D,CSRNP1,CTDSPL,MYRF,EPHA4,FARSB,ITGA1,ABCA6,CSF1R,EXOG,PDPR,CIART,RFX5,PSMB4,NEUROD1,MYOZ3,MARVELD3,AXIN2,IL12A,PPID,CALB2,LEMD3,DLEC1,OXSR1,IFT80,GORASP1,PRPF3,COG4,GPR89A,CCR8,ATAT…	9606.ENSP00000002596,9606.ENSP00000009530,9606.ENSP00000178638,9606.ENSP00000199814,9606.ENSP00000205061,9606.ENSP00000216264,9606.ENSP00000219240,9606.ENSP00000230658,9606.ENSP00000231656,9606.ENSP00000234739,9606.ENSP00000235933,9606.ENSP00000237353,9606.ENSP00000243457,9606.ENSP00000247815,9606.ENSP00000253413,9606.ENSP00000254090,9606.ENSP00000254101,9606.ENSP00000255266,9606.ENSP00000256646,…
GO Component	GO:0043226	Organelle	160	13515	0.08	0.0075	HS3ST1,CD74,RBM22,GLG1,DHODH,ISL1,CDX1,BCL9,PMFBP1,KCNJ2,HELB,ATP6V1E1,FMO5,PRKAB2,PDE6A,NOTCH2,IRAK3,AARS,NDST1,PDGFRB,FAT2,RGS9,DNAJC10,FNIP2,LLPH,DHX38,PRUNE,CGN,CTSK,CERS2,POGZ,GOLPH3L,POLR2D,CSRNP1,CTDSPL,MYRF,PARP8,EPHA4,ITGA1,ABCA6,CSF1R,EXOG,PDPR,CIART,RFX5,PSMB4,NEUROD1,MYOZ3,MARVELD3,AXIN2,IL12A,PPID,DDX19A,CALB2,LEMD3,OXSR1,IFT80,GORASP1,PRPF3,COG4,GPR89A,FIBIN,ARL14,ATAT1,HIST2H2AC,HI…	9606.ENSP00000002596,9606.ENSP00000009530,9606.ENSP00000199814,9606.ENSP00000205061,9606.ENSP00000219240,9606.ENSP00000230658,9606.ENSP00000231656,9606.ENSP00000234739,9606.ENSP00000237353,9606.ENSP00000243457,9606.ENSP00000247815,9606.ENSP00000253413,9606.ENSP00000254090,9606.ENSP00000254101,9606.ENSP00000255266,9606.ENSP00000256646,9606.ENSP00000261233,9606.ENSP00000261772,9606.ENSP00000261797,…
GO Component	GO:0043227	Membrane-bounded organelle	149	12427	0.08	0.0095	HS3ST1,CD74,RBM22,GLG1,DHODH,ISL1,CDX1,BCL9,KCNJ2,HELB,ATP6V1E1,FMO5,PRKAB2,NOTCH2,IRAK3,AARS,NDST1,PDGFRB,FAT2,RGS9,DNAJC10,FNIP2,LLPH,DHX38,PRUNE,CTSK,CERS2,POGZ,GOLPH3L,POLR2D,CSRNP1,CTDSPL,MYRF,PARP8,EPHA4,ITGA1,ABCA6,CSF1R,EXOG,PDPR,CIART,RFX5,PSMB4,NEUROD1,MARVELD3,AXIN2,IL12A,PPID,DDX19A,CALB2,LEMD3,OXSR1,GORASP1,PRPF3,COG4,GPR89A,FIBIN,ARL14,ATAT1,HIST2H2AC,HIST2H3D,ACAA1,KPNA4,NUDT17,POL…	9606.ENSP00000002596,9606.ENSP00000009530,9606.ENSP00000199814,9606.ENSP00000205061,9606.ENSP00000219240,9606.ENSP00000230658,9606.ENSP00000231656,9606.ENSP00000234739,9606.ENSP00000243457,9606.ENSP00000247815,9606.ENSP00000253413,9606.ENSP00000254090,9606.ENSP00000254101,9606.ENSP00000256646,9606.ENSP00000261233,9606.ENSP00000261772,9606.ENSP00000261797,9606.ENSP00000261799,9606.ENSP00000261800,…
GO Component	GO:0043229	Intracellular organelle	149	12528	0.08	0.0147	HS3ST1,CD74,RBM22,GLG1,DHODH,ISL1,CDX1,BCL9,KCNJ2,HELB,ATP6V1E1,FMO5,PRKAB2,NOTCH2,IRAK3,AARS,NDST1,PDGFRB,FAT2,RGS9,DNAJC10,FNIP2,LLPH,DHX38,PRUNE,CGN,CTSK,CERS2,POGZ,GOLPH3L,POLR2D,CSRNP1,CTDSPL,MYRF,PARP8,EPHA4,ITGA1,ABCA6,CSF1R,EXOG,PDPR,CIART,RFX5,PSMB4,NEUROD1,MYOZ3,MARVELD3,AXIN2,IL12A,PPID,DDX19A,CALB2,LEMD3,IFT80,GORASP1,PRPF3,COG4,GPR89A,FIBIN,ARL14,ATAT1,HIST2H2AC,HIST2H3D,ACAA1,KPNA4,…	9606.ENSP00000002596,9606.ENSP00000009530,9606.ENSP00000199814,9606.ENSP00000205061,9606.ENSP00000219240,9606.ENSP00000230658,9606.ENSP00000231656,9606.ENSP00000234739,9606.ENSP00000243457,9606.ENSP00000247815,9606.ENSP00000253413,9606.ENSP00000254090,9606.ENSP00000254101,9606.ENSP00000256646,9606.ENSP00000261233,9606.ENSP00000261772,9606.ENSP00000261797,9606.ENSP00000261799,9606.ENSP00000261800,…
GO Component	GO:0005622	Intracellular	167	14276	0.07	0.0075	HS3ST1,CD74,RBM22,GLG1,CERK,DHODH,CLNK,ISL1,CDX1,BCL9,PMFBP1,KCNJ2,HELB,ATP6V1E1,FMO5,PRKAB2,NOTCH2,IRAK3,AARS,NDST1,PDGFRB,FAT2,RGS9,DNAJC10,FNIP2,LLPH,DHX38,PRUNE,CGN,CTSK,CERS2,POGZ,GOLPH3L,POLR2D,CSRNP1,CTDSPL,MYRF,PPP1R1C,PARP8,EPHA4,FARSB,ITGA1,ABCA6,CSF1R,EXOG,PDPR,FUK,CIART,RFX5,PSMB4,NEUROD1,MYOZ3,MARVELD3,AXIN2,IL12A,PPID,DDX19A,CALB2,LEMD3,DLEC1,OXSR1,IFT80,GORASP1,PRPF3,COG4,GPR89A,FI…	9606.ENSP00000002596,9606.ENSP00000009530,9606.ENSP00000199814,9606.ENSP00000205061,9606.ENSP00000216264,9606.ENSP00000219240,9606.ENSP00000226951,9606.ENSP00000230658,9606.ENSP00000231656,9606.ENSP00000234739,9606.ENSP00000237353,9606.ENSP00000243457,9606.ENSP00000247815,9606.ENSP00000253413,9606.ENSP00000254090,9606.ENSP00000254101,9606.ENSP00000256646,9606.ENSP00000261233,9606.ENSP00000261772,…
TISSUES	BTO:0000042	Animal	172	14895	0.07	0.0076	HS3ST1,CD74,CA12,RBM22,GLG1,CERK,DHODH,ISL1,CDX1,BCL9,CD160,PMFBP1,KCNJ2,HELB,ATP6V1E1,FMO5,PRKAB2,PDE6A,NOTCH2,ANO3,IRAK3,AARS,NDST1,PDGFRB,FAT2,RGS9,DNAJC10,FNIP2,ITGA9,LLPH,DHX38,PRUNE,CGN,CTSK,CERS2,POGZ,GOLPH3L,POLR2D,CSRNP1,CTDSPL,MYRF,PARP8,EPHA4,FARSB,ITGA1,ABCA6,CSF1R,EXOG,PDPR,FUK,CIART,RFX5,PSMB4,NEUROD1,MARVELD3,AXIN2,PPID,DDX19A,CALB2,LEMD3,DLEC1,OXSR1,IFT80,GORASP1,PRPF3,COG4,GPR89A…	9606.ENSP00000002596,9606.ENSP00000009530,9606.ENSP00000178638,9606.ENSP00000199814,9606.ENSP00000205061,9606.ENSP00000216264,9606.ENSP00000219240,9606.ENSP00000230658,9606.ENSP00000231656,9606.ENSP00000234739,9606.ENSP00000235933,9606.ENSP00000237353,9606.ENSP00000243457,9606.ENSP00000247815,9606.ENSP00000253413,9606.ENSP00000254090,9606.ENSP00000254101,9606.ENSP00000255266,9606.ENSP00000256646,…
GO Component	GO:0110165	Cellular anatomical entity	190	17788	0.03	0.0075	HS3ST1,CD74,CA12,RBM22,GLG1,CERK,DHODH,CLNK,ISL1,CDX1,BCL9,CD160,PMFBP1,KCNJ2,HELB,ATP6V1E1,FMO5,PRKAB2,PDE6A,NOTCH2,ANO3,IRAK3,AARS,NDST1,PDGFRB,FAT2,RGS9,DNAJC10,FNIP2,ITGA9,LLPH,DHX38,PRUNE,CGN,CTSK,CERS2,POGZ,GOLPH3L,POLR2D,CSRNP1,CTDSPL,MYRF,PPP1R1C,PARP8,EPHA4,FARSB,ITGA1,ABCA6,CSF1R,FRRS1,EXOG,PDPR,FUK,CIART,RFX5,PSMB4,NEUROD1,MYOZ3,MARVELD3,AXIN2,IL12A,PPID,DDX19A,CALB2,LEMD3,DLEC1,OXSR1,…	9606.ENSP00000002596,9606.ENSP00000009530,9606.ENSP00000178638,9606.ENSP00000199814,9606.ENSP00000205061,9606.ENSP00000216264,9606.ENSP00000219240,9606.ENSP00000226951,9606.ENSP00000230658,9606.ENSP00000231656,9606.ENSP00000234739,9606.ENSP00000235933,9606.ENSP00000237353,9606.ENSP00000243457,9606.ENSP00000247815,9606.ENSP00000253413,9606.ENSP00000254090,9606.ENSP00000254101,9606.ENSP00000255266,…
