# Supplementary material for: Bayesian model and selection signature analyses reveal risk factors for canine atopic dermatitis
Source: Commun Biol. 2022 Dec 8;5:1348. doi: 10.1038/s42003-022-04279-8 (PMC9731970; doi:10.1038/s42003-022-04279-8)
Supplement: Supplementary file 16 — Supplementary Data 13 [file 42003_2022_4279_MOESM16_ESM.xlsx]

## Sheet: Supplementary Data 13
Supplementary Data 13
#category	term ID	term description	observed gene count	background gene count	strength	false discovery rate	matching proteins in your network (labels)	matching proteins in your network (IDs)
STRING clusters	CL:3712	Histone H3/CENP-A, and C-terminus of histone H2A	4	5	1.6	0.0439	HIST2H2AC,HIST2H3D,HIST2H2BE,HIST2H2AA3	9606.ENSP00000332194,9606.ENSP00000333277,9606.ENSP00000358151,9606.ENSP00000475814
DISEASES	DOID:0060411	Chromosome 1q21.1 deletion syndrome	7	9	1.58	0.0000491	BCL9,FMO5,PRKAB2,GJA8,CHD1L,HYDIN,ACP6	9606.ENSP00000234739,9606.ENSP00000254090,9606.ENSP00000254101,9606.ENSP00000358238,9606.ENSP00000358262,9606.ENSP00000377197,9606.ENSP00000463574
STRING clusters	CL:26552	Mostly uncharacterized, incl. clavesin-1, and occ1 family	6	20	1.17	0.0439	HELB,FBXL12,NUAK1,LLPH,BTBD11,ZNF846	9606.ENSP00000247815,9606.ENSP00000247977,9606.ENSP00000261402,9606.ENSP00000266604,9606.ENSP00000280758,9606.ENSP00000380999
WikiPathways	WP4905	1q21.1 copy number variation syndrome	7	27	1.11	0.0026	BCL9,FMO5,PRKAB2,GJA8,CHD1L,MLLT4,ACP6	9606.ENSP00000234739,9606.ENSP00000254090,9606.ENSP00000254101,9606.ENSP00000358238,9606.ENSP00000358262,9606.ENSP00000375960,9606.ENSP00000463574
COMPARTMENTS	GOCC:0022627	Cytosolic small ribosomal subunit	8	35	1.05	0.0041	RPS15A,RPSA,RPS4X,RPS6,RPS14,RPS24,FAU,RPS28	9606.ENSP00000318646,9606.ENSP00000346067,9606.ENSP00000362744,9606.ENSP00000369757,9606.ENSP00000385958,9606.ENSP00000414321,9606.ENSP00000435370,9606.ENSP00000472469
GO Component	GO:0022627	Cytosolic small ribosomal subunit	8	39	1.01	0.0015	RPS15A,RPSA,RPS4X,RPS6,RPS14,RPS24,FAU,RPS28	9606.ENSP00000318646,9606.ENSP00000346067,9606.ENSP00000362744,9606.ENSP00000369757,9606.ENSP00000385958,9606.ENSP00000414321,9606.ENSP00000435370,9606.ENSP00000472469
COMPARTMENTS	GOCC:0015935	Small ribosomal subunit	9	63	0.85	0.0142	RPS15A,RPSA,RPS4X,RPS6,RPS14,RPS24,FAU,MRPS21,RPS28	9606.ENSP00000318646,9606.ENSP00000346067,9606.ENSP00000362744,9606.ENSP00000369757,9606.ENSP00000385958,9606.ENSP00000414321,9606.ENSP00000435370,9606.ENSP00000461930,9606.ENSP00000472469
GO Component	GO:0015935	Small ribosomal subunit	9	68	0.82	0.004	RPS15A,RPSA,RPS4X,RPS6,RPS14,RPS24,FAU,MRPS21,RPS28	9606.ENSP00000318646,9606.ENSP00000346067,9606.ENSP00000362744,9606.ENSP00000369757,9606.ENSP00000385958,9606.ENSP00000414321,9606.ENSP00000435370,9606.ENSP00000461930,9606.ENSP00000472469
WikiPathways	WP477	Cytoplasmic ribosomal proteins	9	86	0.71	0.0385	RPL37,RPS15A,RPSA,RPS4X,RPS6,RPS14,RPS24,FAU,RPS28	9606.ENSP00000274242,9606.ENSP00000318646,9606.ENSP00000346067,9606.ENSP00000362744,9606.ENSP00000369757,9606.ENSP00000385958,9606.ENSP00000414321,9606.ENSP00000435370,9606.ENSP00000472469
GO Component	GO:0022626	Cytosolic ribosome	9	97	0.66	0.0445	RPL37,RPS15A,RPSA,RPS4X,RPS6,RPS14,RPS24,FAU,RPS28	9606.ENSP00000274242,9606.ENSP00000318646,9606.ENSP00000346067,9606.ENSP00000362744,9606.ENSP00000369757,9606.ENSP00000385958,9606.ENSP00000414321,9606.ENSP00000435370,9606.ENSP00000472469
TISSUES	BTO:0000421	Connective tissue	37	871	0.32	0.0186	CRY1,CD74,RETN,SPARC,ATP6V1E1,ALDH1L2,NDST1,KYNU,SLC2A9,CTSK,FSTL1,ANGPTL4,INSR,CALB2,GPR89A,PPA2,RPSA,VPS72,ANXA6,THBS2,CTSS,ECM1,C1orf54,ITGA10,RPS6,G3BP1,GSTP1,SELENBP1,IL34,WDR1,HMGA2,IST1,TET2,MTERF2,NACA,ANP32E,PMP22	9606.ENSP00000008527,9606.ENSP00000009530,9606.ENSP00000221515,9606.ENSP00000231061,9606.ENSP00000253413,9606.ENSP00000258494,9606.ENSP00000261797,9606.ENSP00000264170,9606.ENSP00000264784,9606.ENSP00000271651,9606.ENSP00000295633,9606.ENSP00000301455,9606.ENSP00000303830,9606.ENSP00000307508,9606.ENSP00000319673,9606.ENSP00000343885,9606.ENSP00000346067,9606.ENSP00000346464,9606.ENSP00000346550,…
GO Process	GO:0071702	Organic substance transport	78	2173	0.25	0.0074	CD74,CA12,SLC6A7,SLC36A1,ATP6V1E1,PRKAB2,ANO3,TBC1D1,RAB11A,MCOLN1,SLC2A9,OLFM2,FBXO7,DHX38,TIMM44,GOLPH3L,POLR2D,SLC25A38,RPL37,ABCA6,SLC26A2,NEUROD1,TMEM144,CD320,PPID,TVP23B,DDX19A,SLC22A13,IFT80,GORASP1,CA5B,CD209,COG4,RPS15A,GPR89A,SLC16A6,ARL14,RAB11B,ACAA1,SLC36A2,KPNA4,ACVR2B,ABCA9,RPSA,GM2A,SNX27,MCL1,CA14,VPS45,RPS4X,RPS6,LRP1B,ABCA5,AP1G1,SLC5A12,GRIP1,WDR19,ELAVL1,RPS14,SELENBP1,TTC21…	9606.ENSP00000009530,9606.ENSP00000178638,9606.ENSP00000230671,9606.ENSP00000243389,9606.ENSP00000253413,9606.ENSP00000254101,9606.ENSP00000256737,9606.ENSP00000261439,9606.ENSP00000261890,9606.ENSP00000264079,9606.ENSP00000264784,9606.ENSP00000264833,9606.ENSP00000266087,9606.ENSP00000268482,9606.ENSP00000270538,9606.ENSP00000271732,9606.ENSP00000272645,9606.ENSP00000273158,9606.ENSP00000274242,…
GO Process	GO:0071705	Nitrogen compound transport	64	1823	0.24	0.0462	CD74,SLC6A7,SLC36A1,ATP6V1E1,TBC1D1,RAB11A,MCOLN1,SLC2A9,OLFM2,FBXO7,DHX38,TIMM44,GOLPH3L,POLR2D,SLC25A38,RPL37,NEUROD1,CD320,PPID,TVP23B,DDX19A,SLC22A13,IFT80,GORASP1,CD209,COG4,RPS15A,GPR89A,ARL14,RAB11B,ACAA1,SLC36A2,KPNA4,ACVR2B,RPSA,SNX27,MCL1,VPS45,RPS4X,RPS6,LRP1B,AP1G1,GRIP1,WDR19,ELAVL1,RPS14,SELENBP1,TTC21A,STXBP2,RPS24,CAMSAP3,NMD3,FAU,IST1,EVI5L,APPL2,NACA,PHLPP2,TXNIP,RBM8A,SEC22B,RP…	9606.ENSP00000009530,9606.ENSP00000230671,9606.ENSP00000243389,9606.ENSP00000253413,9606.ENSP00000261439,9606.ENSP00000261890,9606.ENSP00000264079,9606.ENSP00000264784,9606.ENSP00000264833,9606.ENSP00000266087,9606.ENSP00000268482,9606.ENSP00000270538,9606.ENSP00000271732,9606.ENSP00000272645,9606.ENSP00000273158,9606.ENSP00000274242,9606.ENSP00000295108,9606.ENSP00000301458,9606.ENSP00000303754,…
GO Process	GO:0006810	Transport	127	4353	0.16	0.0325	CD74,CA12,DHODH,RETN,SLC6A7,SPARC,SLC36A1,KCNJ2,ATP6V1E1,PRKAB2,ANO3,SLC41A2,TBC1D1,COX10,RAB11A,WIPI1,MCOLN1,SLC2A9,OLFM2,FBXO7,DHX38,TIMM44,GOLPH3L,POLR2D,SLC25A38,SLC22A14,RPL37,ABCA6,SLC26A2,PSMB4,NEUROD1,TMEM144,CD320,PPID,INSR,TVP23B,DDX19A,SCN11A,SLC22A13,IFT80,GORASP1,CA5B,CD209,COG4,RPS15A,GPR89A,SLC16A6,ARL14,MCEMP1,RAB11B,ACAA1,SLC36A2,KPNA4,ACVR2B,ABCA9,MYO1F,RPSA,ANXA6,GM2A,SYN3,FAM2…	9606.ENSP00000009530,9606.ENSP00000178638,9606.ENSP00000219240,9606.ENSP00000221515,9606.ENSP00000230671,9606.ENSP00000231061,9606.ENSP00000243389,9606.ENSP00000243457,9606.ENSP00000253413,9606.ENSP00000254101,9606.ENSP00000256737,9606.ENSP00000258538,9606.ENSP00000261439,9606.ENSP00000261643,9606.ENSP00000261890,9606.ENSP00000262139,9606.ENSP00000264079,9606.ENSP00000264784,9606.ENSP00000264833,…
GO Process	GO:0051234	Establishment of localization	130	4479	0.16	0.0325	CD74,CA12,DHODH,RETN,SLC6A7,SPARC,SLC36A1,KCNJ2,ATP6V1E1,PRKAB2,ANO3,SLC41A2,TBC1D1,COX10,RAB11A,WIPI1,MCOLN1,SLC2A9,OLFM2,FBXO7,DHX38,TIMM44,GOLPH3L,POLR2D,SLC25A38,SLC22A14,RPL37,ABCA6,SLC26A2,PSMB4,NEUROD1,TMEM144,CD320,PPID,INSR,TVP23B,DDX19A,SCN11A,SLC22A13,IFT80,GORASP1,CA5B,CD209,COG4,RPS15A,GPR89A,SLC16A6,ARL14,MCEMP1,RAB11B,ACAA1,SLC36A2,KPNA4,ACVR2B,ABCA9,MYO1F,RPSA,ANXA6,GM2A,SYN3,FAM2…	9606.ENSP00000009530,9606.ENSP00000178638,9606.ENSP00000219240,9606.ENSP00000221515,9606.ENSP00000230671,9606.ENSP00000231061,9606.ENSP00000243389,9606.ENSP00000243457,9606.ENSP00000253413,9606.ENSP00000254101,9606.ENSP00000256737,9606.ENSP00000258538,9606.ENSP00000261439,9606.ENSP00000261643,9606.ENSP00000261890,9606.ENSP00000262139,9606.ENSP00000264079,9606.ENSP00000264784,9606.ENSP00000264833,…
GO Component	GO:0043231	Intracellular membrane-bounded organelle	262	10761	0.08	0.0017	HS3ST1,CRY1,CD74,RBM22,GLG1,RTCB,DHODH,PEX11G,RETN,SNAPC2,POLR3B,PRDM4,RSPH4A,ISL1,SPARC,CDX1,BCL9,SLC36A1,KCNJ2,HELB,ZNF317,PIN1,FBXL12,ZNF557,ATP6V1E1,FMO5,PRKAB2,NOTCH2,ALDH1L2,IRAK3,NUAK1,KLF3,TBC1D1,COX10,AARS,VAC14,NDST1,PDGFRB,FAT2,RAB11A,WIPI1,RGS9,DNAJC10,MCOLN1,KYNU,FNIP2,OLFM2,FBXO7,LLPH,DHX38,TXNL4B,TIMM44,PRUNE,SF3B4,SETDB1,CTSK,CERS2,POGZ,GOLPH3L,POLR2D,CSRNP1,SLC25A38,CTDSPL,MYRF,P…	9606.ENSP00000002596,9606.ENSP00000008527,9606.ENSP00000009530,9606.ENSP00000199814,9606.ENSP00000205061,9606.ENSP00000216038,9606.ENSP00000219240,9606.ENSP00000221480,9606.ENSP00000221515,9606.ENSP00000221573,9606.ENSP00000228347,9606.ENSP00000228437,9606.ENSP00000229554,9606.ENSP00000230658,9606.ENSP00000231061,9606.ENSP00000231656,9606.ENSP00000234739,9606.ENSP00000243389,9606.ENSP00000243457,…
GO Component	GO:0043227	Membrane-bounded organelle	295	12427	0.07	0.0015	HS3ST1,CRY1,CD74,RBM22,GLG1,RTCB,DHODH,PEX11G,RETN,SNAPC2,POLR3B,PRDM4,RSPH4A,ISL1,SPARC,CDX1,BCL9,SLC36A1,KCNJ2,HELB,ZNF317,PIN1,FBXL12,ZNF557,ATP6V1E1,FMO5,PRKAB2,NOTCH2,ALDH1L2,IRAK3,NUAK1,KLF3,TBC1D1,COX10,AARS,VAC14,NDST1,PDGFRB,FAT2,RAB11A,WIPI1,RGS9,DNAJC10,FCER2,MCOLN1,KYNU,FNIP2,OLFM2,FBXO7,LLPH,DHX38,TXNL4B,TIMM44,PRUNE,SF3B4,SETDB1,CTSK,CERS2,POGZ,GOLPH3L,POLR2D,CSRNP1,SLC25A38,CTDSPL,…	9606.ENSP00000002596,9606.ENSP00000008527,9606.ENSP00000009530,9606.ENSP00000199814,9606.ENSP00000205061,9606.ENSP00000216038,9606.ENSP00000219240,9606.ENSP00000221480,9606.ENSP00000221515,9606.ENSP00000221573,9606.ENSP00000228347,9606.ENSP00000228437,9606.ENSP00000229554,9606.ENSP00000230658,9606.ENSP00000231061,9606.ENSP00000231656,9606.ENSP00000234739,9606.ENSP00000243389,9606.ENSP00000243457,…
GO Component	GO:0005737	Cytoplasm	272	11428	0.07	0.004	HS3ST1,CRY1,CD74,RBM22,GLG1,XYLB,RTCB,CERK,DHODH,PEX11G,RETN,SNAPC2,CLNK,POLR3B,PRDM4,RSPH4A,ISL1,SPARC,BCL9,PMFBP1,SLC36A1,KCNJ2,HELB,PIN1,FBXL12,ATP6V1E1,FMO5,PRKAB2,NOTCH2,ALDH1L2,IRAK3,NUAK1,TBC1D1,COX10,AARS,VAC14,NDST1,PDGFRB,FAT2,RAB11A,WIPI1,RGS9,DNAJC10,MCOLN1,KYNU,FNIP2,OLFM2,FBXO7,TXNL4B,TIMM44,PRUNE,SETDB1,CTSK,CERS2,POGZ,GOLPH3L,POLR2D,SLC25A38,ALDH1L1,RPL37,MYRF,PPP1R1C,PARP8,EPHA4,…	9606.ENSP00000002596,9606.ENSP00000008527,9606.ENSP00000009530,9606.ENSP00000199814,9606.ENSP00000205061,9606.ENSP00000207870,9606.ENSP00000216038,9606.ENSP00000216264,9606.ENSP00000219240,9606.ENSP00000221480,9606.ENSP00000221515,9606.ENSP00000221573,9606.ENSP00000226951,9606.ENSP00000228347,9606.ENSP00000228437,9606.ENSP00000229554,9606.ENSP00000230658,9606.ENSP00000231061,9606.ENSP00000234739,…
GO Component	GO:0043226	Organelle	316	13515	0.06	0.0011	HS3ST1,CRY1,CD74,RBM22,GLG1,RTCB,DHODH,PEX11G,RETN,SNAPC2,POLR3B,PRDM4,RSPH4A,ISL1,SPARC,CDX1,BCL9,PMFBP1,SLC36A1,KCNJ2,HELB,ZNF317,PIN1,FBXL12,ZNF557,ATP6V1E1,FMO5,PRKAB2,PDE6A,NOTCH2,ALDH1L2,IRAK3,NUAK1,KLF3,TBC1D1,COX10,AARS,VAC14,NDST1,PDGFRB,FAT2,RAB11A,WIPI1,RGS9,DNAJC10,FCER2,MCOLN1,KYNU,FNIP2,OLFM2,FBXO7,LLPH,DHX38,TXNL4B,TIMM44,PRUNE,SF3B4,CGN,SETDB1,CTSK,CERS2,POGZ,GOLPH3L,POLR2D,CSRNP1…	9606.ENSP00000002596,9606.ENSP00000008527,9606.ENSP00000009530,9606.ENSP00000199814,9606.ENSP00000205061,9606.ENSP00000216038,9606.ENSP00000219240,9606.ENSP00000221480,9606.ENSP00000221515,9606.ENSP00000221573,9606.ENSP00000228347,9606.ENSP00000228437,9606.ENSP00000229554,9606.ENSP00000230658,9606.ENSP00000231061,9606.ENSP00000231656,9606.ENSP00000234739,9606.ENSP00000237353,9606.ENSP00000243389,…
GO Component	GO:0043229	Intracellular organelle	294	12528	0.06	0.0027	HS3ST1,CRY1,CD74,RBM22,GLG1,RTCB,DHODH,PEX11G,RETN,SNAPC2,POLR3B,PRDM4,RSPH4A,ISL1,SPARC,CDX1,BCL9,SLC36A1,KCNJ2,HELB,ZNF317,PIN1,FBXL12,ZNF557,ATP6V1E1,FMO5,PRKAB2,NOTCH2,ALDH1L2,IRAK3,NUAK1,KLF3,TBC1D1,COX10,AARS,VAC14,NDST1,PDGFRB,FAT2,RAB11A,WIPI1,RGS9,DNAJC10,MCOLN1,KYNU,FNIP2,OLFM2,FBXO7,LLPH,DHX38,TXNL4B,TIMM44,PRUNE,SF3B4,CGN,SETDB1,CTSK,CERS2,POGZ,GOLPH3L,POLR2D,CSRNP1,SLC25A38,CTDSPL,RP…	9606.ENSP00000002596,9606.ENSP00000008527,9606.ENSP00000009530,9606.ENSP00000199814,9606.ENSP00000205061,9606.ENSP00000216038,9606.ENSP00000219240,9606.ENSP00000221480,9606.ENSP00000221515,9606.ENSP00000221573,9606.ENSP00000228347,9606.ENSP00000228437,9606.ENSP00000229554,9606.ENSP00000230658,9606.ENSP00000231061,9606.ENSP00000231656,9606.ENSP00000234739,9606.ENSP00000243389,9606.ENSP00000243457,…
TISSUES	BTO:0000042	Animal	343	14895	0.06	0.00034	HS3ST1,CRY1,CD74,CA12,RBM22,GLG1,XYLB,RTCB,CERK,DHODH,RETN,SNAPC2,POLR3B,PRDM4,ISL1,SLC6A7,SPARC,CDX1,BCL9,CD160,PMFBP1,SLC36A1,KCNJ2,HELB,ZNF317,PIN1,FBXL12,ATP6V1E1,FMO5,PRKAB2,PDE6A,NOTCH2,ANO3,ALDH1L2,SLC41A2,IRAK3,NUAK1,KLF3,TBC1D1,COX10,AARS,VAC14,NDST1,PDGFRB,FAT2,RAB11A,WIPI1,RGS9,DNAJC10,FCER2,MCOLN1,KYNU,FNIP2,ITGA9,SLC2A9,OLFM2,FBXO7,LLPH,DHX38,TXNL4B,TIMM44,PRUNE,SF3B4,CGN,SETDB1,CTSK…	9606.ENSP00000002596,9606.ENSP00000008527,9606.ENSP00000009530,9606.ENSP00000178638,9606.ENSP00000199814,9606.ENSP00000205061,9606.ENSP00000207870,9606.ENSP00000216038,9606.ENSP00000216264,9606.ENSP00000219240,9606.ENSP00000221515,9606.ENSP00000221573,9606.ENSP00000228347,9606.ENSP00000228437,9606.ENSP00000230658,9606.ENSP00000230671,9606.ENSP00000231061,9606.ENSP00000231656,9606.ENSP00000234739,…
GO Component	GO:0005622	Intracellular	327	14276	0.05	0.0017	HS3ST1,CRY1,CD74,RBM22,GLG1,XYLB,RTCB,CERK,DHODH,PEX11G,RETN,SNAPC2,CLNK,POLR3B,PRDM4,RSPH4A,ISL1,SPARC,CDX1,BCL9,PMFBP1,SLC36A1,KCNJ2,HELB,ZNF317,PIN1,FBXL12,ZNF557,ATP6V1E1,FMO5,PRKAB2,NOTCH2,ALDH1L2,IRAK3,NUAK1,KLF3,TBC1D1,COX10,AARS,VAC14,NDST1,PDGFRB,FAT2,RAB11A,WIPI1,RGS9,DNAJC10,MCOLN1,KYNU,FNIP2,OLFM2,FBXO7,LLPH,DHX38,TXNL4B,TIMM44,PRUNE,SF3B4,CGN,SETDB1,CTSK,CERS2,POGZ,GOLPH3L,POLR2D,CSR…	9606.ENSP00000002596,9606.ENSP00000008527,9606.ENSP00000009530,9606.ENSP00000199814,9606.ENSP00000205061,9606.ENSP00000207870,9606.ENSP00000216038,9606.ENSP00000216264,9606.ENSP00000219240,9606.ENSP00000221480,9606.ENSP00000221515,9606.ENSP00000221573,9606.ENSP00000226951,9606.ENSP00000228347,9606.ENSP00000228437,9606.ENSP00000229554,9606.ENSP00000230658,9606.ENSP00000231061,9606.ENSP00000231656,…
GO Component	GO:0110165	Cellular anatomical entity	387	17788	0.03	0.0000679	HS3ST1,CRY1,CD74,CA12,RBM22,GLG1,XYLB,RTCB,CERK,DHODH,PEX11G,RETN,SNAPC2,CLNK,POLR3B,PRDM4,RSPH4A,ISL1,SLC6A7,SPARC,CDX1,BCL9,CD160,PMFBP1,SLC36A1,KCNJ2,HELB,ZNF317,PIN1,FBXL12,ZNF557,ATP6V1E1,FMO5,PRKAB2,PDE6A,NOTCH2,ANO3,ALDH1L2,SLC41A2,IRAK3,NUAK1,KLF3,TBC1D1,COX10,AARS,VAC14,NDST1,PDGFRB,FAT2,RAB11A,WIPI1,RGS9,DNAJC10,FCER2,MCOLN1,KYNU,FNIP2,ITGA9,SLC2A9,OLFM2,FBXO7,LLPH,DHX38,TXNL4B,ADAMTS10…	9606.ENSP00000002596,9606.ENSP00000008527,9606.ENSP00000009530,9606.ENSP00000178638,9606.ENSP00000199814,9606.ENSP00000205061,9606.ENSP00000207870,9606.ENSP00000216038,9606.ENSP00000216264,9606.ENSP00000219240,9606.ENSP00000221480,9606.ENSP00000221515,9606.ENSP00000221573,9606.ENSP00000226951,9606.ENSP00000228347,9606.ENSP00000228437,9606.ENSP00000229554,9606.ENSP00000230658,9606.ENSP00000230671,…
