# Supplementary material for: Bayesian model and selection signature analyses reveal risk factors for canine atopic dermatitis
Source: Commun Biol. 2022 Dec 8;5:1348. doi: 10.1038/s42003-022-04279-8 (PMC9731970; doi:10.1038/s42003-022-04279-8)
Supplement: Supplementary file 17 — Supplementary Data 14 [file 42003_2022_4279_MOESM17_ESM.xlsx]

## Sheet: Supplementary Data 14
Supplementary Data 14
Breed	chr	Top variant position (canFam3.1)	Gene	chr	Position (canFam3.1)	Position (canFam4)	Approx. distance top variant to gene start (kb)	Approx. distance top variant to gene end (kb)	Human GWAS trait	EFO ID*	Reported trait	PMID
LR	3	68,495,098	CLNK	3	69,001,224-69,080,263	69,453,965-69,655,821	506.126	585.165	Dermatitis	MONDO_0002406	Vitiligo	22561518
LR	3	68,495,098	WDR1	3	69,305,731-69,348,183	69,883,812-69,926,328	810.633	853.085	Dermatitis	MONDO_0002406	Response to ustekinumab in psoriasis (improvement)	35154085
LR	4	58,135,165	TNIP1	4	58,171,772-58,197,884	59,008,672-59,057,916	36.607	62.719	Dermatitis, Psoriasis	MONDO_0002406, EFO_0000676	Psoriasis, Psoriasis vulgaris	29031612, 34594039, 26974007, 23143594, 26626624
LR	17	59,225,133	PDE4DIP	17	57,325,839-57,358,098	57,722,757-57,944,946	1899.29	1867.04	Dermatitis	MONDO_0002406	Cutaneous mastocytosis	32752121
LR	17	59,225,133	OTUD7B	17	59,229,027-59,280,786	59,882,202-59,906,421	3.894	55.653	Eczema	HP_0000964	Eczema	30595370
LR	17	59,225,133	CIART	17	59,525,917-59,529,524	60,182,501-60,187,143	300.784	304.391	Dermatitis, Atopic eczema	MONDO_0002406, EFO_0000274	Atopic dermatitis	26482879
LR	17	59,225,133	MRPS21	17	59,535,319-59,542,809	60,192,399-60,201,063	310.186	317.676	Dermatitis, Atopic eczema	MONDO_0002406, EFO_0000274	Atopic dermatitis	26482879
LR	17	59,225,133	SEMA6C	17	60,196,487-60,204,640	60,853,137-60,862,518	971.354	979.507	Dermatitis, Atopic eczema	MONDO_0002406, EFO_0000274	Atopic dermatitis	34454985
* Trait ID in the Experimental Factor Ontology (EFO)
