# Supplementary material for: Bayesian model and selection signature analyses reveal risk factors for canine atopic dermatitis
Source: Commun Biol. 2022 Dec 8;5:1348. doi: 10.1038/s42003-022-04279-8 (PMC9731970; doi:10.1038/s42003-022-04279-8)
Supplement: Supplementary file 18 — Supplementary Data 15 [file 42003_2022_4279_MOESM18_ESM.xlsx]

## Sheet: Supplementary Data 15
Supplementary Data 15
Breed	Selection chr	Selection region (canFam3.1)	Top variant position (canFam3.1)	Gene	chr	Gene position (canFam3.1)	Gene position (canFam4)	Approx. distance top variant to gene start (kb)	Approx. distance top variant to gene end (kb)	Human GWAS trait	EFO ID*	Reported trait	PMID
WHWT	1	55,100,000-57,100,000	56,020,217	SMOC2	1	55,826,382-55,986,050	56,380,993-56,539,474	193.835	34.167	Dermatitis	MONDO_0002406	Vitiligo	19890347
LR	3	73,100,000-75,200,000	74,218,744	TLR1	3	73,540,809-73,547,744	74,115,278-74,117,647	677.935	671	Dermatitis, Atopic eczema, Eczema	MONDO_0002406, EFO_0000274, HP_0000964	Atopic dermatitis	34116867
LR	3	73,100,000-75,200,000	74,218,744	TLR10	3	73,568,323-73,570,744	74,141,129-74,143,552	650.421	648	Eczema	HP_0000964	Allergic disease (asthma, hay fever or eczema)	31361310
WHWT	10	30,900,000-33,400,000	32,390,517	SYN3	10	30,511,062-30,922,319	31,531,822-31,979,951	1879.45	1468.2	Dermatitis	MONDO_0002406	Acne vulgaris	35132056
WHWT	10	30,900,000-33,400,000	32,390,517	RIC8B	10	31,882,391-31,982,578	32,937,322-33,036,404	508.126	407.939	Dermatitis, Psoriasis	MONDO_0002406, EFO_0000676	Chronic inflammatory diseases (ankylosing spondylitis, Crohn's disease, psoriasis, primary sclerosing cholangitis, ulcerative colitis) (pleiotropy)	26974007
GSD	19	41,600,000-45,600,000	44,248,511	LRP1B	19	42,607,944-44,427,575	44,109,034-46,068,924	1640.57	179.064	Eczema	HP_0000964	Asthma and eczema	34155719
GSD	19	41,600,000-45,600,000	44,248,511	ARHGAP15	19	45,208,682-45,815,644	46,851,241-47,460,487	960.171	1567.13	Eczema	HP_0000964	Eczema; Hay fever and/or eczema; Allergic disease (asthma, hay fever or eczema)	30595370, 31361310
WHWT	32	24,600,000-26,700,000	25,613,468	INTS12	32	26,512,977-26,540,161	13,348,702-13,377,112	899.509	926.693	Dermatitis, Psoriasis	MONDO_0002406, EFO_0000676	Psoriasis	31376382
WHWT	32	24,600,000-26,700,000	25,613,468	GSTCD	32	26,550,017-26,663,251	13,223,757-13,346,803	936.549	1049.78	Dermatitis, Psoriasis	MONDO_0002406, EFO_0000676	Psoriasis	31376382
* Trait ID in the Experimental Factor Ontology (EFO)
