# Supplementary material for: Bayesian model and selection signature analyses reveal risk factors for canine atopic dermatitis
Source: Commun Biol. 2022 Dec 8;5:1348. doi: 10.1038/s42003-022-04279-8 (PMC9731970; doi:10.1038/s42003-022-04279-8)
Supplement: Supplementary file 19 — Supplementary Data 16 [file 42003_2022_4279_MOESM19_ESM.xlsx]

## Sheet: Supplementary Data 16
Supplementary Data 16
Breed	SNP	Chr	Position (canFam3)	A1	A2	alpha1	alpha2	alpha3	alpha4	alpha5	alpha_average	alpha_average_mod	Associated region (defined by variants <1Mb)
LR	2_21183594	2	21183594	A	T	6.874518e-05	8.151221e-05	7.052735e-05	0.0001107964	0.0001076402	8.7844268e-05	8.7844268e-05	1
LR	3_68489029	3	68489029	T	C	8.914631e-05	7.768461e-05	0.0001026843	9.715332e-05	8.335652e-05	9.0005012e-05	9.0005012e-05	2
LR	BICF2G630347384	3	68495098	T	C	0.0001133812	0.0001047146	0.0001039734	5.7642e-05	0.000118609	9.966404e-05	9.966404e-05	2
LR	BICF2S23727494	4	58135165	T	C	0.0001063674	0.0001088807	9.564938e-05	0.000143011	0.0001087791	0.000112537516	0.000112537516	3
LR	4_63451285	4	63451285	A	T	0.0002799289	0.0002376881	0.000268497	0.0002943829	0.000319605	0.00028002038	0.00028002038	4
LR	4_63526546	4	63526546	C	G	0.0001429441	0.00014983	0.0001391117	0.0001308706	0.0001703467	0.00014662062	0.00014662062	4
LR	BICF2S23324045	4	63526583	T	C	9.405159e-05	0.0001605476	0.0001032754	0.0001196509	0.0001014406	0.000115793218	0.000115793218	4
LR	TIGRP2P74583	5	77079542	G	A	0.0001509329	0.0001352026	0.0001030336	0.000112579	0.0001502447	0.00013039856	0.00013039856	5
LR	16_28844497	16	28844497	C	T	-9.311893e-05	-0.0001093679	-6.562543e-05	-9.109735e-05	-0.0001012025	-9.2082422e-05	9.2082422e-05	6
LR	16_28862774	16	28862774	A	G	-0.0001075686	-8.026717e-05	-0.0001226615	-0.0001009289	-7.742159e-05	-9.7769552e-05	9.7769552e-05	6
LR	16_28869595	16	28869595	T	C	-9.924823e-05	-8.305388e-05	-8.366875e-05	-0.0001030257	-0.0001060508	-9.5009472e-05	9.5009472e-05	6
LR	16_29700794	16	29700794	T	C	-8.38916e-05	-8.014919e-05	-7.761981e-05	-9.418806e-05	-0.0001085814	-8.8886012e-05	8.8886012e-05	6
LR	17_57677367	17	57677367	T	C	0.0001261524	9.466244e-05	0.0001065143	0.0001057517	0.0001109102	0.000108798208	0.000108798208	7
LR	17_57830621	17	57830621	GA	G	9.234738e-05	7.248307e-05	6.090267e-05	0.0001370266	0.0001298272	9.8517384e-05	9.8517384e-05	7
LR	17_57977925	17	57977925	CAG	C	0.0001557247	0.0001663136	0.0001856295	0.0001851386	0.0001570185	0.00016996498	0.00016996498	7
LR	17_58086317	17	58086317	C	A	9.139863e-05	0.0001337134	0.0001104112	0.0001254891	7.528767e-05	0.00010726	0.00010726	7
LR	17_58151840	17	58151840	A	G	0.000163251	0.0001439769	0.0001134896	0.0001286706	0.0001129332	0.00013246426	0.00013246426	7
LR	17_58212642	17	58212642	T	C	6.920666e-05	4.336055e-05	0.0001671012	7.123617e-05	0.0001007577	9.0332456e-05	9.0332456e-05	7
LR	17_59130174	17	59130174	T	C	0.0001078328	8.896849e-05	0.0001097037	0.0001078343	0.0001172002	0.000106307898	0.000106307898	7
LR	17_59225133	17	59225133	G	GACTC	0.0002038052	0.000184363	0.000164508	0.0002166495	0.0002014652	0.00019415818	0.00019415818	7
LR	17_59248520	17	59248520	G	A	9.082583e-05	8.407817e-05	9.405143e-05	8.570184e-05	7.767225e-05	8.6465904e-05	8.6465904e-05	7
LR	17_59444972	17	59444972	C	T	0.0001671354	0.0001324753	0.0001633156	0.0001164145	0.0001524132	0.0001463508	0.0001463508	7
LR	17_59446536	17	59446536	T	C	0.000128868	0.0001292872	0.0001401044	0.0001139319	0.0001531917	0.00013307664	0.00013307664	7
LR	17_59690319	17	59690319	T	A	8.37743e-05	0.0001155491	0.0001023947	9.480852e-05	0.000131561	0.000105617524	0.000105617524	7
LR	17_60581208	17	60581208	T	A	0.0001178538	7.969307e-05	7.523192e-05	9.437619e-05	0.0001164226	9.6715516e-05	9.6715516e-05	7
LR	21_46702815	21	46702815	T	G	-0.0001736321	-0.00014719	-0.0001445217	-0.0001244131	-0.0002058387	-0.00015911912	0.00015911912	8
LR	26_34371008	26	34371008	T	C	-9.12651e-05	-8.651976e-05	-0.0001393026	-9.476303e-05	-0.0001099217	-0.000104354438	0.000104354438	9
LR	BICF2G63079212	33	20704346	G	A	-0.0001269566	-8.811827e-05	-0.0001080282	-0.0001163464	-7.65335e-05	-0.000103196594	0.000103196594	10
LR	33_21004001	33	21004001	T	TC	9.548381e-05	0.0001042567	8.997028e-05	8.724904e-05	7.042875e-05	8.9477716e-05	8.9477716e-05	10
LR	TIGRP2P388667	33	21007172	C	T	9.650435e-05	0.0001495996	6.837627e-05	9.305426e-05	0.0001108888	0.000103684656	0.000103684656	10
LR	34_26660144	34	26660144	G	A	0.0004130926	0.0005761138	0.0004455932	0.0003203207	0.0005344777	0.0004579196	0.0004579196	11
LR	36_24269344	36	24269344	A	G	6.475338e-05	8.115147e-05	8.949457e-05	0.0001054256	8.297314e-05	8.4759632e-05	8.4759632e-05	12
LR	36_24333961	36	24333961	T	C	0.000211652	0.0002582087	0.0003204435	0.0002059762	0.0002411366	0.0002474834	0.0002474834	12
LR	36_24355426	36	24355426	C	T	0.0002196466	0.0001490243	0.0001659283	0.0002312317	0.0002685367	0.00020687352	0.00020687352	12
LR	36_24465862	36	24465862	C	T	9.587999e-05	0.0001149819	6.64798e-05	0.0001061965	8.315469e-05	9.3338576e-05	9.3338576e-05	12
LR	BICF2P1286099	36	24471008	G	A	0.0001080042	6.006486e-05	0.0001075022	7.51494e-05	0.0001053363	9.1211392e-05	9.1211392e-05	12
LR	36_24472977	36	24472977	G	C	0.0001195119	8.107594e-05	0.000111794	8.657018e-05	9.30779e-05	9.8405984e-05	9.8405984e-05	12
LR	BICF2P1459051	36	24490230	G	A	9.279509e-05	9.167652e-05	0.0001155727	9.209455e-05	0.0001220194	0.000102831652	0.000102831652	12
LR	36_24493046	36	24493046	A	AT	0.0001187565	9.95476e-05	9.415623e-05	7.492995e-05	0.0001463373	0.000106745516	0.000106745516	12
LR	36_24531522	36	24531522	A	G	8.742247e-05	0.0001037655	6.395997e-05	5.287105e-05	8.415607e-05	7.8435012e-05	7.8435012e-05	12
LR	36_24534256	36	24534256	A	G	0.0001127016	9.433514e-05	0.0001344618	0.000142967	0.000138074	0.000124507908	0.000124507908	12
LR	36_24619764	36	24619764	A	G	0.0001561331	0.0001108467	0.0001001208	7.65189e-05	0.0001419589	0.00011711568	0.00011711568	12
LR	36_24620339	36	24620339	G	T	9.839575e-05	8.420092e-05	8.514289e-05	0.0001095584	9.276958e-05	9.4013508e-05	9.4013508e-05	12
LR	36_24620382	36	24620382	T	C	9.46452e-05	0.0001554498	0.0001252413	0.0001531437	0.0001878011	0.00014325622	0.00014325622	12
LR	36_24628400	36	24628400	A	G	0.0001170312	0.0001262509	8.107639e-05	0.0001270084	0.0001304729	0.000116367958	0.000116367958	12
LR	36_24644768	36	24644768	A	G	0.0001493587	0.0001070045	0.0001015847	0.0001695307	0.0001533174	0.0001361592	0.0001361592	12
LR	36_24682434	36	24682434	AG	A	8.057554e-05	6.733609e-05	8.752669e-05	8.497347e-05	7.635767e-05	7.9353892e-05	7.9353892e-05	12
LR	36_24774649	36	24774649	A	G	8.674074e-05	0.0001454882	0.0001053519	9.649227e-05	0.000104698	0.000107754222	0.000107754222	12
LR	36_24774847	36	24774847	A	AAGTC	6.515272e-05	7.171297e-05	0.0001034744	7.960552e-05	6.817167e-05	7.7623456e-05	7.7623456e-05	12
LR	37_27652421	37	27652421	G	T	9.843046e-05	0.0001330693	0.0001227407	0.0001584925	0.0001014578	0.000122838152	0.000122838152	13
GR	2_11116507	2	11116507	T	C	4.356073e-05	2.889689e-05	2.832244e-05	5.968804e-05	5.093207e-05	4.2280034e-05	4.2280034e-05	14
GR	4_38734570	4	38734570	C	T	4.325518e-05	2.845231e-05	3.321081e-05	7.250479e-05	4.368529e-05	4.4221676e-05	4.4221676e-05	15
GR	4_39894895	4	39894895	G	GATTA	7.822821e-05	4.962744e-05	0.0001220998	5.718269e-05	4.446676e-05	7.032098e-05	7.032098e-05	16
GR	4_40642053	4	40642053	C	T	7.078486e-05	5.361334e-05	6.951933e-05	5.938788e-05	5.256144e-05	6.117337e-05	6.117337e-05	16
GR	BICF2P685562	4	40646179	C	T	5.052476e-05	4.959239e-05	3.215786e-05	4.208216e-05	4.154004e-05	4.3179442e-05	4.3179442e-05	16
GR	BICF2P7192	4	40658775	C	A	5.853605e-05	6.953609e-05	6.787406e-05	5.866688e-05	7.343323e-05	6.5609262e-05	6.5609262e-05	16
GR	BICF2P166027	4	41198723	T	C	-3.9057e-05	-4.913261e-05	-4.994624e-05	-5.058847e-05	-4.429899e-05	-4.6604662e-05	4.6604662e-05	16
GR	4_41278844	4	41278844	A	G	-6.10478e-05	-0.0001189759	-5.888152e-05	-2.917243e-05	-3.877414e-05	-6.1370358e-05	6.1370358e-05	16
GR	TIGRP2P61216	4	45537657	T	C	5.404378e-05	6.18141e-05	3.999668e-05	3.597443e-05	4.612502e-05	4.7590802e-05	4.7590802e-05	17
GR	4_45539443	4	45539443	C	T	5.278118e-05	4.68998e-05	6.275192e-05	7.672006e-05	4.508626e-05	5.6847844e-05	5.6847844e-05	17
GR	7_57785125	7	57785125	G	A	4.361114e-05	4.257974e-05	3.829692e-05	4.383016e-05	4.611933e-05	4.2887458e-05	4.2887458e-05	18
GR	7_57787168	7	57787168	TA	T	4.475703e-05	5.981558e-05	4.531421e-05	5.385309e-05	5.715751e-05	5.2179484e-05	5.2179484e-05	18
GR	BICF2P1196106	8	60559382	A	G	9.78356e-05	8.091723e-05	9.182491e-05	9.225161e-05	0.0001067024	9.390635e-05	9.390635e-05	19
GR	10_38034137	10	38034137	G	A	-7.014683e-05	-5.046692e-05	-4.225816e-05	-3.160617e-05	-3.355708e-05	-4.5607032e-05	4.5607032e-05	20
GR	10_51220767	10	51220767	G	C	6.415916e-05	6.269657e-05	3.86656e-05	4.759022e-05	8.118434e-05	5.8859178e-05	5.8859178e-05	21
GR	10_51287370	10	51287370	A	G	3.853495e-05	4.703236e-05	4.788475e-05	5.914548e-05	6.096746e-05	5.0713e-05	5.0713e-05	21
GR	BICF2P1305538	10	51952980	C	T	8.10327e-05	7.174296e-05	4.681212e-05	5.168476e-05	6.738613e-05	6.3731734e-05	6.3731734e-05	21
GR	13_20732943	13	20732943	C	T	-5.563574e-05	-3.461527e-05	-3.49902e-05	-7.546938e-05	-4.440015e-05	-4.9022148e-05	4.9022148e-05	22
GR	14_39195906	14	39195906	C	T	3.89267e-05	8.151888e-05	3.959783e-05	4.769556e-05	4.105789e-05	4.9759372e-05	4.9759372e-05	23
GR	14_53561990	14	53561990	T	C	4.326319e-05	3.42444e-05	4.042507e-05	5.994656e-05	4.545917e-05	4.4667678e-05	4.4667678e-05	23
GR	17_54197512	17	54197512	A	G	4.185131e-05	5.402718e-05	4.918921e-05	5.647015e-05	3.828278e-05	4.7964126e-05	4.7964126e-05	24
GR	21_7269018	21	7269018	G	A	8.385022e-05	5.906938e-05	4.237842e-05	6.014474e-05	3.348e-05	5.5784552e-05	5.5784552e-05	25
GR	21_7516731	21	7516731	A	G	6.306551e-05	0.0001056556	4.706541e-05	4.969224e-05	4.146781e-05	6.1389314e-05	6.1389314e-05	25
GR	21_8411690	21	8411690	A	AGACT	8.197536e-05	2.900019e-05	3.766102e-05	2.981471e-05	4.398832e-05	4.448792e-05	4.448792e-05	25
GR	23_6778250	23	6778250	G	T	-5.494589e-05	-6.693808e-05	-4.919182e-05	-4.126662e-05	-5.059472e-05	-5.2587426e-05	5.2587426e-05	26
GR	23_6893362	23	6893362	G	A	-5.120806e-05	-2.901829e-05	-5.170027e-05	-5.328607e-05	-3.787943e-05	-4.4618424e-05	4.4618424e-05	26
GR	23_7245586	23	7245586	T	G	-4.114019e-05	-6.098997e-05	-5.265804e-05	-4.064056e-05	-4.193906e-05	-4.7473564e-05	4.7473564e-05	26
GR	BICF2P1012364	23	7248411	C	A	-5.275017e-05	-5.658696e-05	-2.491172e-05	-4.999776e-05	-5.590243e-05	-4.8029808e-05	4.8029808e-05	26
GR	23_7274372	23	7274372	T	C	-2.725917e-05	-4.862121e-05	-5.029886e-05	-5.358356e-05	-5.459135e-05	-4.687083e-05	4.687083e-05	26
GR	23_7503306	23	7503306	A	G	-9.960477e-05	-0.0001075361	-8.89707e-05	-0.0001176327	-8.063157e-05	-9.8875168e-05	9.8875168e-05	26
GR	23_7600462	23	7600462	A	G	-5.898558e-05	-8.033867e-05	-3.435076e-05	-9.754192e-05	-7.333005e-05	-6.8909396e-05	6.8909396e-05	26
GR	23_7604573	23	7604573	A	T	-8.260047e-05	-6.133641e-05	-9.241548e-05	-4.723437e-05	-7.169274e-05	-7.1055894e-05	7.1055894e-05	26
GR	BICF2G630390903	23	7606552	C	T	-8.408344e-05	-6.640034e-05	-7.533728e-05	-5.28733e-05	-8.287003e-05	-7.2312878e-05	7.2312878e-05	26
GR	23_7626194	23	7626194	G	A	-7.493877e-05	-5.842191e-05	-8.787261e-05	-9.705939e-05	-7.264868e-05	-7.8188272e-05	7.8188272e-05	26
GR	23_8186340	23	8186340	G	T	-0.0001146543	-0.0001691771	-0.0001721047	-0.000132633	-0.0001433766	-0.00014638914	0.00014638914	26
GR	23_8319756	23	8319756	A	G	-0.0002226364	-0.0001942587	-0.000270918	-0.0001939461	-0.0001745031	-0.00021125246	0.00021125246	26
GR	23_8337238	23	8337238	A	G	-0.000115991	-7.764724e-05	-0.0001731593	-0.0001212783	-9.085366e-05	-0.0001157859	0.0001157859	26
GR	23_8690388	23	8690388	A	G	-5.533202e-05	-5.531723e-05	-9.15373e-05	-5.088128e-05	-7.632601e-05	-6.5878768e-05	6.5878768e-05	26
GR	23_8693269	23	8693269	C	T	-6.725697e-05	-4.90934e-05	-4.559115e-05	-6.580901e-05	-6.499754e-05	-5.8549614e-05	5.8549614e-05	26
GR	33_20699493	33	20699493	C	G	5.775112e-05	6.556311e-05	4.931523e-05	1.818969e-05	3.596477e-05	4.5356784e-05	4.5356784e-05	27
GR	34_17256451	34	17256451	C	T	5.345604e-05	8.987735e-05	6.377938e-05	4.018748e-05	6.877473e-05	6.3214996e-05	6.3214996e-05	28
GR	BICF2P656454	34	17265413	C	T	4.537869e-05	7.487767e-05	6.168572e-05	6.053585e-05	9.905531e-05	6.8306648e-05	6.8306648e-05	28
GR	34_37954053	34	37954053	T	G	5.344613e-05	3.123634e-05	4.248186e-05	4.345047e-05	4.434524e-05	4.2992008e-05	4.2992008e-05	29
GR	35_10777876	35	10777876	T	G	-0.0001182108	-4.73362e-05	-7.173982e-05	-5.227409e-05	-6.684812e-05	-7.1281806e-05	7.1281806e-05	30
GR	35_10779371	35	10779371	T	TA	4.962019e-05	5.751193e-05	6.126967e-05	4.112573e-05	2.923634e-05	4.7752772e-05	4.7752772e-05	30
GR	TIGRP2P406057	35	10780232	T	C	6.104788e-05	5.075759e-05	4.875131e-05	4.589062e-05	6.173962e-05	5.3637404e-05	5.3637404e-05	30
GR	BICF2G630774059	35	10782331	G	A	-5.744261e-05	-6.192491e-05	-2.8435e-05	-4.150252e-05	-4.368317e-05	-4.6597642e-05	4.6597642e-05	30
GR	BICF2G630774069	35	10817242	T	C	7.365732e-05	2.953398e-05	5.710879e-05	6.508942e-05	4.36513e-05	5.3808162e-05	5.3808162e-05	30
GR	35_10850520	35	10850520	TATTG	T	4.656225e-05	5.923671e-05	5.007552e-05	2.487514e-05	5.89704e-05	4.7944004e-05	4.7944004e-05	30
GR	BICF2P387308	37	28627370	A	G	-1.846588e-05	-0.0001531846	-2.097742e-05	-1.492826e-05	-2.701032e-05	-4.6913296e-05	4.6913296e-05	31
GR	38_12107639	38	12107639	A	G	5.302496e-05	3.892505e-05	3.970622e-05	4.468895e-05	4.119053e-05	4.3507142e-05	4.3507142e-05	32
GSD	BICF2P1163089	2	84883821	A	G	-2.386283e-05	-4.571376e-05	-2.341031e-05	-6.34275e-05	-4.697432e-05	-4.0677744e-05	4.0677744e-05	33
GSD	BICF2S23647860	3	78091322	A	C	-5.40005e-05	-3.574488e-05	-2.499329e-05	-2.700331e-05	-5.803383e-05	-3.9955162e-05	3.9955162e-05	34
GSD	3_78992364	3	78992364	A	G	-4.662366e-05	-4.038004e-05	-1.907662e-05	-6.533842e-05	-1.964867e-05	-3.8213482e-05	3.8213482e-05	34
GSD	3_79109393	3	79109393	G	A	-2.961036e-05	-3.067475e-05	-2.974785e-05	-2.454165e-05	-8.328317e-05	-3.9571556e-05	3.9571556e-05	34
GSD	9_14897447	9	14897447	C	T	-3.703592e-05	-3.206357e-05	-7.421527e-05	-2.382556e-05	-4.131961e-05	-4.1691986e-05	4.1691986e-05	35
GSD	9_15100205	9	15100205	C	G	-2.259087e-05	-3.109295e-05	-5.807118e-05	-2.300755e-05	-7.755814e-05	-4.2464138e-05	4.2464138e-05	35
GSD	9_15132248	9	15132248	T	C	-5.339392e-05	-3.58639e-05	-3.952361e-05	-4.830178e-05	-4.102951e-05	-4.3622544e-05	4.3622544e-05	35
GSD	9_15284797	9	15284797	T	A	-7.92494e-05	-8.210125e-05	-7.763423e-05	-7.182297e-05	-7.367289e-05	-7.6896148e-05	7.6896148e-05	35
GSD	9_15327230	9	15327230	T	C	-5.760137e-05	-6.065104e-05	-7.202955e-05	-5.627337e-05	-5.264247e-05	-5.983956e-05	5.983956e-05	35
GSD	BICF2P214459	9	15345095	T	C	-5.055258e-05	-0.000119139	-0.00016008	-5.716501e-05	-6.747762e-05	-9.0882842e-05	9.0882842e-05	35
GSD	9_15502636	9	15502636	A	T	-0.0001771473	-9.953777e-05	-0.0001319556	-0.0001042259	-0.0001731727	-0.000137207854	0.000137207854	35
GSD	BICF2P939366	9	15531015	T	C	-0.0001150161	-9.674358e-05	-0.0001293232	-0.0001492614	-7.412678e-05	-0.000112894212	0.000112894212	35
GSD	9_15534865	9	15534865	G	A	-9.631469e-05	-0.0001150246	-0.0001309196	-0.0001895492	-0.0001810888	-0.000142579378	0.000142579378	35
GSD	9_15578084	9	15578084	T	C	-0.0001061227	-8.205102e-05	-7.392562e-05	-9.572258e-05	-0.0001437054	-0.000100305464	0.000100305464	35
GSD	9_15633792	9	15633792	G	A	-0.0001126957	-7.873662e-05	-0.0001042252	-6.668155e-05	-4.311712e-05	-8.1091238e-05	8.1091238e-05	35
GSD	9_15645967	9	15645967	G	A	-0.0001190382	-5.068957e-05	-0.0001058604	-0.0001243387	-8.620758e-05	-9.722689e-05	9.722689e-05	35
GSD	9_15646922	9	15646922	C	CT	-5.431833e-05	-3.502448e-05	-4.855113e-05	-0.0001095578	-0.0001001672	-6.9523788e-05	6.9523788e-05	35
GSD	9_15679029	9	15679029	TCCTCCA	T	-5.831943e-05	-0.0001052802	-0.000127547	-0.0001038157	-0.0001146594	-0.000101924346	0.000101924346	35
GSD	9_15691231	9	15691231	A	G	-6.668576e-05	-7.898173e-05	-8.069434e-05	-8.097271e-05	-6.6917e-05	-7.4850308e-05	7.4850308e-05	35
GSD	9_15717477	9	15717477	C	CA	-6.880082e-05	-8.899515e-05	-0.000114583	-0.0001314074	-8.326115e-05	-9.7409504e-05	9.7409504e-05	35
GSD	9_15745494	9	15745494	T	C	-0.0001115134	-0.0001188915	-6.491588e-05	-7.259614e-05	-0.0001472606	-0.000103035504	0.000103035504	35
GSD	9_15757026	9	15757026	C	T	-0.0001024731	-0.0001545287	-8.45489e-05	-0.0001905938	-8.149884e-05	-0.000122728668	0.000122728668	35
GSD	9_15778067	9	15778067	A	G	-8.4339e-05	-6.931569e-05	-9.681502e-05	-0.0001631634	-0.000109239	-0.000104574422	0.000104574422	35
GSD	9_15782818	9	15782818	T	TTAAG	-3.281255e-05	-3.443125e-05	-3.21016e-05	-8.988514e-05	-5.331928e-05	-4.8509964e-05	4.8509964e-05	35
GSD	9_18569246	9	18569246	TC	T	-2.906496e-05	-4.948807e-05	-4.337675e-05	-6.612256e-05	-1.533124e-05	-4.0676716e-05	4.0676716e-05	36
GSD	9_18637507	9	18637507	A	G	-4.219628e-05	-6.402707e-05	-2.693208e-05	-3.441776e-05	-5.425672e-05	-4.4365982e-05	4.4365982e-05	36
GSD	9_20821023	9	20821023	A	G	-4.445678e-05	-3.149117e-05	-6.254786e-05	-3.259272e-05	-2.678211e-05	-3.9574128e-05	3.9574128e-05	37
GSD	11_23964064	11	23964064	GC	G	7.717026e-05	4.102057e-05	3.347334e-05	3.410108e-05	3.367554e-05	4.3888158e-05	4.3888158e-05	38
GSD	11_23972897	11	23972897	T	C	6.220924e-05	2.393254e-05	6.200219e-05	4.735776e-05	6.690629e-05	5.2481604e-05	5.2481604e-05	38
GSD	11_24094253	11	24094253	C	T	2.814812e-05	0.0001124272	5.538064e-05	4.072899e-05	6.183991e-05	5.9704972e-05	5.9704972e-05	38
GSD	27_15818753	27	15818753	C	T	-5.759045e-05	-2.712566e-05	-4.036968e-05	-5.395972e-05	-4.680112e-05	-4.5169326e-05	4.5169326e-05	39
GSD	27_15834888	27	15834888	G	T	-2.051128e-05	-2.12025e-05	-2.39955e-05	-8.011238e-05	-5.272456e-05	-3.9709244e-05	3.9709244e-05	39
GSD	27_15841521	27	15841521	G	A	-5.03702e-05	-3.595385e-05	-4.43592e-05	-4.084826e-05	-2.773545e-05	-3.9853392e-05	3.9853392e-05	39
GSD	27_15870780	27	15870780	A	G	-3.30453e-05	-1.548809e-05	-9.316596e-06	-0.0001237075	-2.444632e-05	-4.12007612e-05	4.12007612e-05	39
GSD	27_15907484	27	15907484	C	G	-3.748868e-05	-3.010733e-05	-2.732931e-05	-7.759219e-05	-3.996109e-05	-4.249572e-05	4.249572e-05	39
GSD	27_15923677	27	15923677	C	G	-2.081209e-05	-1.644851e-05	-5.364789e-05	-5.261654e-05	-4.867199e-05	-3.8439404e-05	3.8439404e-05	39
GSD	27_15924268	27	15924268	G	C	-5.427258e-05	-3.6343e-05	-1.552583e-05	-3.077771e-05	-5.585641e-05	-3.8555106e-05	3.8555106e-05	39
GSD	27_15932419	27	15932419	A	C	-2.252514e-05	-5.424984e-05	-2.357648e-05	-7.788336e-05	-4.937825e-05	-4.5522614e-05	4.5522614e-05	39
GSD	27_15958122	27	15958122	T	A	-4.233459e-05	-4.652188e-05	-4.587296e-05	-4.660162e-05	-5.435879e-05	-4.7137968e-05	4.7137968e-05	39
GSD	27_15960807	27	15960807	T	C	-4.79e-05	-3.809684e-05	-7.567451e-05	-3.655827e-05	-4.774999e-05	-4.9195922e-05	4.9195922e-05	39
GSD	27_15960871	27	15960871	C	T	-6.887503e-05	-4.515212e-05	-2.915768e-05	-4.877049e-05	-4.908406e-05	-4.8207876e-05	4.8207876e-05	39
GSD	27_15999088	27	15999088	C	T	-4.146804e-05	-5.065241e-05	-2.940455e-05	-3.84699e-05	-5.565001e-05	-4.3128982e-05	4.3128982e-05	39
GSD	27_16009789	27	16009789	A	AAAAAAG	-1.849672e-05	-7.051234e-05	-3.650105e-05	-2.795181e-05	-0.0001867051	-6.8033404e-05	6.8033404e-05	39
GSD	27_16076871	27	16076871	G	A	-3.884607e-05	-6.046891e-05	-4.5836e-05	-4.113759e-05	-2.683238e-05	-4.262419e-05	4.262419e-05	39
GSD	27_16104048	27	16104048	G	T	-4.643746e-05	-5.332417e-05	-5.123714e-05	-2.891878e-05	-5.818516e-05	-4.7620542e-05	4.7620542e-05	39
GSD	27_16125732	27	16125732	GC	G	-3.31564e-05	-5.046034e-05	-5.171971e-05	-2.680475e-05	-2.848936e-05	-3.8126112e-05	3.8126112e-05	39
GSD	BICF2P387389	27	16130211	G	T	-4.54307e-05	-6.068161e-05	-2.61333e-05	-4.460808e-05	-3.371138e-05	-4.2113014e-05	4.2113014e-05	39
GSD	BICF2P536788	27	16251430	T	C	-4.009367e-05	-5.08067e-05	-4.847952e-05	-3.581984e-05	-3.28701e-05	-4.1613966e-05	4.1613966e-05	39
GSD	27_27123076	27	27123076	T	C	-2.162013e-05	-9.104165e-05	-2.637075e-05	-3.674806e-05	-2.455812e-05	-4.0067742e-05	4.0067742e-05	40
GSD	33_26256989	33	26256989	AT	A	-3.725031e-05	-2.671486e-05	-3.711885e-05	-3.670206e-05	-5.629177e-05	-3.881557e-05	3.881557e-05	41
GSD	33_26257954	33	26257954	C	G	-2.586864e-05	-3.0967e-05	-3.139777e-05	-4.722129e-05	-0.0001003206	-4.715506e-05	4.715506e-05	41
WHWT	BICF2G630713257	1	16418729	G	A	-4.859079e-05	-9.637168e-05	-6.630456e-05	-7.668588e-05	-6.270848e-05	-7.0132278e-05	7.0132278e-05	42
WHWT	1_16418867	1	16418867	C	T	-8.770069e-05	-4.550897e-05	-3.410761e-05	-5.956326e-05	-5.397845e-05	-5.6171796e-05	5.6171796e-05	42
WHWT	1_16426077	1	16426077	A	C	-6.619516e-05	-5.172798e-05	-5.946194e-05	-6.459515e-05	-4.542355e-05	-5.7480756e-05	5.7480756e-05	42
WHWT	BICF2S23312889	1	16428724	C	G	-6.434182e-05	-8.396204e-05	-5.771971e-05	-6.289104e-05	-5.342031e-05	-6.4466984e-05	6.4466984e-05	42
WHWT	1_16430293	1	16430293	G	GT	-6.954899e-05	-5.073255e-05	-6.366938e-05	-4.847984e-05	-7.361595e-05	-6.1209342e-05	6.1209342e-05	42
WHWT	2_22487009	2	22487009	T	C	-6.644844e-05	-3.163781e-05	-2.673995e-05	-7.287421e-05	-7.385025e-05	-5.4310132e-05	5.4310132e-05	43
WHWT	2_22488595	2	22488595	A	G	-5.636426e-05	-6.544526e-05	-7.394306e-05	-8.918066e-05	-5.922131e-05	-6.883091e-05	6.883091e-05	43
WHWT	10_8539546	10	8539546	G	C	-0.000125314	-0.0001913234	-0.0001567729	-0.0002660373	-0.0001365136	-0.00017519224	0.00017519224	44
WHWT	10_8541470	10	8541470	C	A	-0.0002046111	-0.0001807669	-0.0001789298	-0.0001801446	-0.0001551677	-0.00017992402	0.00017992402	44
WHWT	BICF2S23752626	10	8546537	A	C	-0.0001961587	-0.0001404776	-0.0001992274	-0.0001971238	-0.0001741453	-0.00018142656	0.00018142656	44
WHWT	10_8547557	10	8547557	A	G	-0.0001740531	-0.0002171821	-0.0001938162	-0.000193019	-0.0001733635	-0.00019028678	0.00019028678	44
WHWT	10_8553560	10	8553560	A	G	-0.0001579233	-0.0002032055	-0.0002695641	-0.0001614741	-0.0001782486	-0.00019408312	0.00019408312	44
WHWT	10_8559420	10	8559420	G	A	-0.0002010297	-0.0001878005	-0.0002019913	-0.0001849249	-0.0002159338	-0.00019833604	0.00019833604	44
WHWT	10_8560983	10	8560983	G	C	-8.218244e-05	-7.724372e-05	-6.780255e-05	-5.962747e-05	-6.696595e-05	-7.0764426e-05	7.0764426e-05	44
WHWT	10_8561832	10	8561832	C	T	-0.0001326052	-0.0001735963	-0.0002145436	-0.0001411018	-0.0002247181	-0.000177313	0.000177313	44
WHWT	BICF2S23342115	10	8563467	A	G	-0.0001481096	-0.0001724893	-0.0001450758	-8.909317e-05	-0.0002601366	-0.000162980894	0.000162980894	44
WHWT	10_8565303	10	8565303	T	G	-0.000126314	-0.0001555217	-0.0002194025	-0.0003185597	-0.0001999791	-0.0002039554	0.0002039554	44
WHWT	10_8565670	10	8565670	G	A	-4.091252e-05	-0.0001028517	-6.87955e-05	-6.32481e-05	-4.558811e-05	-6.4279186e-05	6.4279186e-05	44
WHWT	10_8580479	10	8580479	T	C	-7.323746e-05	-5.232655e-05	-9.220762e-05	-9.05998e-05	-6.494097e-05	-7.466248e-05	7.466248e-05	44
WHWT	10_8603533	10	8603533	AAG	A	-7.776566e-05	-4.285587e-05	-9.120232e-05	-7.662934e-05	-4.30709e-05	-6.6304818e-05	6.6304818e-05	44
WHWT	10_8640347	10	8640347	C	T	-6.2552e-05	-8.514585e-05	-5.981885e-05	-7.400196e-05	-7.426526e-05	-7.1156784e-05	7.1156784e-05	44
WHWT	10_42785956	10	42785956	G	A	0.0001424188	3.955405e-05	4.575927e-05	5.629616e-05	6.91742e-05	7.0640496e-05	7.0640496e-05	45
WHWT	15_54933323	15	54933323	A	G	7.791253e-05	7.384959e-05	7.802082e-05	9.166801e-05	5.126993e-05	7.4544176e-05	7.4544176e-05	46
WHWT	TIGRP2P205481	15	54939947	C	T	9.333872e-05	7.948741e-05	8.328855e-05	0.0001050279	8.863842e-05	8.99562e-05	8.99562e-05	46
WHWT	15_54939971	15	54939971	A	G	9.728003e-05	6.801963e-05	5.09261e-05	9.067011e-05	0.0001878461	9.8948394e-05	9.8948394e-05	46
WHWT	15_54942994	15	54942994	GA	G	0.0001055316	4.784536e-05	5.809173e-05	6.464596e-05	6.597591e-05	6.8418112e-05	6.8418112e-05	46
WHWT	15_54944096	15	54944096	A	C	7.429053e-05	0.0001200245	0.0001182507	0.000164003	9.21822e-05	0.000113750186	0.000113750186	46
WHWT	15_54945067	15	54945067	T	C	4.994439e-05	0.000122408	0.0001002799	7.998653e-05	6.577045e-05	8.3677854e-05	8.3677854e-05	46
WHWT	15_54947635	15	54947635	CCAAA	C	7.745192e-05	9.949314e-05	6.724435e-05	0.0001017771	9.375643e-05	8.7944588e-05	8.7944588e-05	46
WHWT	15_54949341	15	54949341	C	T	0.0001048601	6.70048e-05	8.699507e-05	9.610066e-05	9.912204e-05	9.0816534e-05	9.0816534e-05	46
WHWT	BICF2P240846	15	54963086	G	C	5.771867e-05	8.37272e-05	4.556478e-05	5.940658e-05	5.554181e-05	6.0391808e-05	6.0391808e-05	46
WHWT	15_55988962	15	55988962	C	T	0.0001533675	0.0001367866	0.0001623668	0.0001413576	0.0001871018	0.00015619606	0.00015619606	47
WHWT	18_46173972	18	46173972	C	T	6.892047e-05	8.401118e-05	0.0001110806	0.0001283858	6.21466e-05	9.090893e-05	9.090893e-05	48
WHWT	20_51221413	20	51221413	GCTT	G	9.455945e-05	6.544474e-05	6.050326e-05	4.119368e-05	5.278197e-05	6.289662e-05	6.289662e-05	49
WHWT	20_51419955	20	51419955	C	G	4.689708e-05	5.15412e-05	5.392093e-05	2.790059e-05	9.948872e-05	5.5949704e-05	5.5949704e-05	49
WHWT	BICF2P896578	20	51426526	T	C	7.420836e-05	4.858561e-05	5.87999e-05	5.381024e-05	6.43948e-05	5.9959782e-05	5.9959782e-05	49
WHWT	22_48201942	22	48201942	T	C	7.439037e-05	6.500403e-05	7.180231e-05	8.942809e-05	5.766416e-05	7.1657792e-05	7.1657792e-05	50
WHWT	22_48203038	22	48203038	CT	C	5.565373e-05	5.63218e-05	7.355193e-05	5.321251e-05	5.065584e-05	5.7879162e-05	5.7879162e-05	50
WHWT	BICF2G630335007	22	48204690	T	C	7.048316e-05	6.565986e-05	7.62793e-05	6.233736e-05	5.904526e-05	6.6760988e-05	6.6760988e-05	50
WHWT	22_48207486	22	48207486	C	T	7.853809e-05	7.705047e-05	4.337504e-05	5.07429e-05	0.0001082388	7.158906e-05	7.158906e-05	50
WHWT	22_48211068	22	48211068	G	A	3.762154e-05	6.15942e-05	7.68268e-05	8.513293e-05	5.345185e-05	6.2925464e-05	6.2925464e-05	50
WHWT	BICF2G630335017	22	48215850	C	A	5.09598e-05	9.213659e-05	5.06364e-05	6.899547e-05	5.640032e-05	6.3825716e-05	6.3825716e-05	50
WHWT	22_48216671	22	48216671	T	C	3.42135e-05	4.718843e-05	6.75548e-05	4.65745e-05	8.195056e-05	5.5496358e-05	5.5496358e-05	50
WHWT	22_48232417	22	48232417	T	C	8.072597e-05	4.724392e-05	6.969189e-05	8.523087e-05	8.289444e-05	7.3157418e-05	7.3157418e-05	50
WHWT	22_48241597	22	48241597	G	A	7.393518e-05	7.870953e-05	4.162985e-05	4.060718e-05	5.871516e-05	5.871938e-05	5.871938e-05	50
WHWT	22_48242244	22	48242244	G	A	0.0001164441	7.221887e-05	7.620333e-05	9.082352e-05	5.616264e-05	8.2370492e-05	8.2370492e-05	50
WHWT	22_48243198	22	48243198	T	C	5.08836e-05	0.0001903381	5.703634e-05	3.6472e-05	7.365455e-05	8.1676918e-05	8.1676918e-05	50
WHWT	22_48268578	22	48268578	C	G	4.118991e-05	6.502637e-05	5.656586e-05	7.588522e-05	6.422277e-05	6.0578026e-05	6.0578026e-05	50
WHWT	BICF2P1064233	22	48273215	A	G	4.992729e-05	4.873453e-05	8.971423e-05	4.691631e-05	7.406678e-05	6.1871828e-05	6.1871828e-05	50
WHWT	22_48281947	22	48281947	C	T	6.237828e-05	6.52399e-05	6.522324e-05	8.682825e-05	4.756631e-05	6.5447196e-05	6.5447196e-05	50
WHWT	BICF2G630335171	22	48284239	T	C	6.810211e-05	8.003207e-05	6.320074e-05	7.986066e-05	4.00134e-05	6.6241796e-05	6.6241796e-05	50
